# Supplementary material for: Evidence-based gene models for structural and functional annotations of the oil palm genome
Source: Biol Direct. 2017 Sep 8;12:21. doi: 10.1186/s13062-017-0191-4 (PMC5591544; doi:10.1186/s13062-017-0191-4)
Supplement: Supplementary file 1 — Includes information of oil palm RNA-seq data, annotation of IG, R genes and FAB genes, GO and GC3. (XLSX 8028 kb) [file 13062_2017_191_MOESM1_ESM.xlsx]

## Sheet: RNA-seq
SRA	BioProject	Tissue
SRX278062	PRJNA201497	Root (pisifera)
SRX278061	PRJNA201497	Floret/fruit after anthesis (tenera)
SRX278060	PRJNA201497	Floret before anthesis (tenera)
SRX278059	PRJNA201497	floret/fruit after anthesis (dura)
SRX278058	PRJNA201497	Floret before anthesis (dura)
SRX278056	PRJNA201497	Root (dura)
SRX278055	PRJNA201497	Shoot apex
SRX278053	PRJNA201497	Female flower (20cm)
SRX278052	PRJNA201497	Female flower (2.5cm)
SRX278051	PRJNA201497	Pollen (fertile pisifera)
SRX278050	PRJNA201497	Pollen (sterile pisifera)
SRX278049	PRJNA201497	Spear leaf (dura)
SRX278048	PRJNA201497	F17 leaf (pisifera)
SRX278047	PRJNA201497	Spear leaf (pisifera)
SRX278022	PRJNA201497	Roots from seedlings
SRX278021	PRJNA201497	Kernel (10 Weeks after anthesis)
SRX278019	PRJNA201497	Mesocarp (10 Weeks after anthesis)
SRX278018	PRJNA201497	Kernel (15 Weeks after anthesis)
SRX278017	PRJNA201497	Mesocarp (15 Weeks after anthesis)
SRX2249561	PRJNA345530	Stalk
SRX2249562	PRJNA345530	Spikelet
SRX2249563	PRJNA345530	Sepal
SRX2249564	PRJNA345530	Pith
SRX2249565	PRJNA345530	Fruit

## Sheet: all_GO
Gene model ID	GOSLIM_ID	KEYWORD_CATEGORY	GOSLIM_TERM
p5.00_sc00007_p0004	GO:0005623	C	cell
p5.00_sc00007_p0024	GO:0008150	P	biological_process
p5.00_sc00033_p0080	GO:0003677	F	DNA binding
p5.00_sc00033_p0080	GO:0000003	P	reproduction
p5.00_sc00003_p0246	GO:0006950	P	response to stress
p5.00_sc00033_p0084	GO:0008150	P	biological_process
p5.00_sc00003_p0249	GO:0008150	P	biological_process
p5.00_sc00001_p0209	GO:0009653	P	anatomical structure morphogenesis
p5.00_sc00001_p0217	GO:0009987	P	cellular process
p5.00_sc00008_p0332	GO:0005488	F	binding
p5.00_sc00008_p0332	GO:0006950	P	response to stress
p5.00_sc00121_p0046	GO:0009628	P	response to abiotic stimulus
p5.00_sc00121_p0011	GO:0003700	F	sequence-specific DNA binding transcription factor
p5.00_sc00135_p0027	GO:0005623	C	cell
p5.00_sc00034_p0073	GO:0005515	F	protein binding
p5.00_sc00034_p0072	GO:0003700	F	sequence-specific DNA binding transcription factor
p5.00_sc00059_p0110	GO:0003674	F	molecular_function
p5.00_sc00001_p0203	GO:0016740	F	transferase activity
p5.00_sc00135_p0045	GO:0005886	C	plasma membrane
p5.00_sc00120_p0052	GO:0008150	P	biological_process
p5.00_sc00065_p0093	GO:0009719	P	response to endogenous stimulus
p5.00_sc00065_p0093	GO:0008152	P	metabolic process
p5.00_sc00065_p0093	GO:0006464	P	protein modification process
p5.00_sc00065_p0093	GO:0009653	P	anatomical structure morphogenesis
p5.00_sc00025_p0003	GO:0003676	F	nucleic acid binding
p5.00_sc00061_p0036	GO:0005634	C	nucleus
p5.00_sc00001_p0705	GO:0005488	F	binding
p5.00_sc00008_p0149	GO:0003674	F	molecular_function
p5.00_sc00001_p0720	GO:0016740	F	transferase activity
p5.00_sc00058_p0044	GO:0016020	C	membrane
p5.00_sc00061_p0029	GO:0005975	P	carbohydrate metabolic process
p5.00_sc00139_p0003	GO:0005488	F	binding
p5.00_sc00139_p0002	GO:0000003	P	reproduction
p5.00_sc03355_p0001	GO:0009791	P	post-embryonic development
p5.00_sc03803_p0001	GO:0005829	C	cytosol
p5.00_sc00009_p0113	GO:0009628	P	response to abiotic stimulus
p5.00_sc00065_p0057	GO:0005575	C	cellular_component
p5.00_sc00065_p0057	GO:0009058	P	biosynthetic process
p5.00_sc00065_p0057	GO:0009653	P	anatomical structure morphogenesis
p5.00_sc00001_p0255	GO:0003700	F	sequence-specific DNA binding transcription factor
p5.00_sc00254_p0041	GO:0009791	P	post-embryonic development
p5.00_sc00065_p0057	GO:0008150	P	biological_process
p5.00_sc00050_p0029	GO:0005623	C	cell
p5.00_sc00028_p0132	GO:0005623	C	cell
p5.00_sc00001_p0267	GO:0016787	F	hydrolase activity
p5.00_sc00058_p0040	GO:0006950	P	response to stress
p5.00_sc00001_p0732	GO:0009628	P	response to abiotic stimulus
p5.00_sc23338_p0001	GO:0005575	C	cellular_component
p5.00_sc23338_p0001	GO:0040029	P	regulation of gene expression, epigenetic
p5.00_sc35103_p0001	GO:0006259	P	DNA metabolic process
p5.00_sc00001_p0733	GO:0003824	F	catalytic activity
p5.00_sc00001_p0733	GO:0009628	P	response to abiotic stimulus
p5.00_sc00039_p0002	GO:0006629	P	lipid metabolic process
p5.00_sc00105_p0085	GO:0005829	C	cytosol
p5.00_sc00406_p0002	GO:0009719	P	response to endogenous stimulus
p5.00_sc00039_p0002	GO:0009719	P	response to endogenous stimulus
p5.00_sc00105_p0085	GO:0009719	P	response to endogenous stimulus
p5.00_sc00406_p0002	GO:0005634	C	nucleus
p5.00_sc00105_p0085	GO:0005737	C	cytoplasm
p5.00_sc00220_p0002	GO:0006950	P	response to stress
p5.00_sc00220_p0002	GO:0003824	F	catalytic activity
p5.00_sc00368_p0004	GO:0008152	P	metabolic process
p5.00_sc00533_p0002	GO:0030154	P	cell differentiation
p5.00_sc00533_p0002	GO:0016043	P	cellular component organization
p5.00_sc00368_p0004	GO:0016043	P	cellular component organization
p5.00_sc00220_p0020	GO:0006810	P	transport
p5.00_sc00220_p0021	GO:0005215	F	transporter activity
p5.00_sc00220_p0020	GO:0016020	C	membrane
p5.00_sc00001_p0681	GO:0009056	P	catabolic process
p5.00_sc00058_p0054	GO:0009058	P	biosynthetic process
p5.00_sc00008_p0172	GO:0009987	P	cellular process
p5.00_sc00001_p0684	GO:0006629	P	lipid metabolic process
p5.00_sc00001_p0689	GO:0008152	P	metabolic process
p5.00_sc00001_p0698	GO:0000166	F	nucleotide binding
p5.00_sc00025_p0003	GO:0000166	F	nucleotide binding
p5.00_sc00025_p0003	GO:0005737	C	cytoplasm
p5.00_sc00003_p0263	GO:0006464	P	protein modification process
p5.00_sc00003_p0302	GO:0005794	C	Golgi apparatus
p5.00_sc00015_p0034	GO:0005794	C	Golgi apparatus
p5.00_sc00007_p0118	GO:0005634	C	nucleus
p5.00_sc00007_p0118	GO:0009058	P	biosynthetic process
p5.00_sc00007_p0118	GO:0006464	P	protein modification process
p5.00_sc00007_p0118	GO:0009536	C	plastid
p5.00_sc00007_p0118	GO:0005886	C	plasma membrane
p5.00_sc00033_p0135	GO:0008150	P	biological_process
p5.00_sc00033_p0137	GO:0005488	F	binding
p5.00_sc00135_p0076	GO:0003723	F	RNA binding
p5.00_sc00001_p0229	GO:0006810	P	transport
p5.00_sc00001_p0240	GO:0016020	C	membrane
p5.00_sc01041_p0002	GO:0005634	C	nucleus
p5.00_sc00026_p0018	GO:0005634	C	nucleus
p5.00_sc02475_p0002	GO:0008152	P	metabolic process
p5.00_sc02475_p0002	GO:0040029	P	regulation of gene expression, epigenetic
p5.00_sc00012_p0022	GO:0006139	P	nucleobase, nucleoside, nucleotide and nucleic aci
p5.00_sc00001_p0280	GO:0009058	P	biosynthetic process
p5.00_sc00050_p0041	GO:0006810	P	transport
p5.00_sc00018_p0103	GO:0009058	P	biosynthetic process
p5.00_sc00018_p0103	GO:0006139	P	nucleobase, nucleoside, nucleotide and nucleic aci
p5.00_sc00001_p0733	GO:0007275	P	multicellular organismal development
p5.00_sc00017_p0121	GO:0009987	P	cellular process
p5.00_sc00103_p0123	GO:0009987	P	cellular process
p5.00_sc00103_p0123	GO:0009791	P	post-embryonic development
p5.00_sc00103_p0123	GO:0016043	P	cellular component organization
p5.00_sc00001_p0736	GO:0009987	P	cellular process
p5.00_sc00058_p0020	GO:0005975	P	carbohydrate metabolic process
p5.00_sc00001_p0767	GO:0009791	P	post-embryonic development
p5.00_sc00001_p0762	GO:0003676	F	nucleic acid binding
p5.00_sc00058_p0022	GO:0009536	C	plastid
p5.00_sc00001_p0759	GO:0009536	C	plastid
p5.00_sc00058_p0022	GO:0009628	P	response to abiotic stimulus
p5.00_sc00001_p0755	GO:0003674	F	molecular_function
p5.00_sc00001_p0753	GO:0005634	C	nucleus
p5.00_sc00001_p0753	GO:0009653	P	anatomical structure morphogenesis
p5.00_sc00058_p0026	GO:0007275	P	multicellular organismal development
p5.00_sc00001_p0753	GO:0003676	F	nucleic acid binding
p5.00_sc00058_p0026	GO:0003676	F	nucleic acid binding
p5.00_sc00058_p0026	GO:0005488	F	binding
p5.00_sc00018_p0053	GO:0007275	P	multicellular organismal development
p5.00_sc00059_p0148	GO:0016787	F	hydrolase activity
p5.00_sc00001_p0363	GO:0006139	P	nucleobase, nucleoside, nucleotide and nucleic aci
p5.00_sc00001_p0394	GO:0009987	P	cellular process
p5.00_sc00001_p0394	GO:0009536	C	plastid
p5.00_sc00001_p0397	GO:0007165	P	signal transduction
p5.00_sc00018_p0034	GO:0000166	F	nucleotide binding
p5.00_sc00001_p0437	GO:0005575	C	cellular_component
p5.00_sc00050_p0154	GO:0005739	C	mitochondrion
p5.00_sc00001_p0445	GO:0008152	P	metabolic process
p5.00_sc00001_p0445	GO:0009536	C	plastid
p5.00_sc00001_p0748	GO:0009719	P	response to endogenous stimulus
p5.00_sc00141_p0014	GO:0016020	C	membrane
p5.00_sc00001_p0742	GO:0005576	C	extracellular region
p5.00_sc00001_p0742	GO:0005618	C	cell wall
p5.00_sc00001_p0742	GO:0009536	C	plastid
p5.00_sc00001_p0774	GO:0009058	P	biosynthetic process
p5.00_sc00001_p0778	GO:0008150	P	biological_process
p5.00_sc00018_p0227	GO:0009058	P	biosynthetic process
p5.00_sc00028_p0007	GO:0006139	P	nucleobase, nucleoside, nucleotide and nucleic aci
p5.00_sc00028_p0007	GO:0009536	C	plastid
p5.00_sc00039_p0095	GO:0005654	C	nucleoplasm
p5.00_sc00039_p0095	GO:0000003	P	reproduction
p5.00_sc00220_p0027	GO:0005618	C	cell wall
p5.00_sc00220_p0027	GO:0009628	P	response to abiotic stimulus
p5.00_sc00018_p0266	GO:0009991	P	response to extracellular stimulus
p5.00_sc00220_p0044	GO:0005215	F	transporter activity
p5.00_sc00220_p0052	GO:0016740	F	transferase activity
p5.00_sc00220_p0053	GO:0016740	F	transferase activity
p5.00_sc00220_p0051	GO:0005575	C	cellular_component
p5.00_sc00220_p0051	GO:0008152	P	metabolic process
p5.00_sc00220_p0050	GO:0005575	C	cellular_component
p5.00_sc00103_p0049	GO:0005575	C	cellular_component
p5.00_sc00105_p0057	GO:0005575	C	cellular_component
p5.00_sc00103_p0049	GO:0009987	P	cellular process
p5.00_sc01560_p0002	GO:0009987	P	cellular process
p5.00_sc02023_p0001	GO:0006139	P	nucleobase, nucleoside, nucleotide and nucleic aci
p5.00_sc00070_p0079	GO:0009536	C	plastid
p5.00_sc00084_p0117	GO:0005773	C	vacuole
p5.00_sc00069_p0047	GO:0005575	C	cellular_component
p5.00_sc00069_p0054	GO:0006139	P	nucleobase, nucleoside, nucleotide and nucleic aci
p5.00_sc00003_p0020	GO:0003674	F	molecular_function
p5.00_sc00069_p0054	GO:0009719	P	response to endogenous stimulus
p5.00_sc00069_p0061	GO:0003674	F	molecular_function
p5.00_sc00003_p0027	GO:0005576	C	extracellular region
p5.00_sc00099_p0042	GO:0005975	P	carbohydrate metabolic process
p5.00_sc00003_p0027	GO:0009628	P	response to abiotic stimulus
p5.00_sc00003_p0027	GO:0008152	P	metabolic process
p5.00_sc00099_p0042	GO:0003824	F	catalytic activity
p5.00_sc00003_p0027	GO:0003824	F	catalytic activity
p5.00_sc00003_p0027	GO:0008150	P	biological_process
p5.00_sc00099_p0042	GO:0009987	P	cellular process
p5.00_sc00003_p0027	GO:0005773	C	vacuole
p5.00_sc00099_p0042	GO:0016020	C	membrane
p5.00_sc00253_p0011	GO:0009536	C	plastid
p5.00_sc00057_p0043	GO:0009987	P	cellular process
p5.00_sc01211_p0002	GO:0016020	C	membrane
p5.00_sc00046_p0023	GO:0009791	P	post-embryonic development
p5.00_sc00130_p0011	GO:0005886	C	plasma membrane
p5.00_sc00069_p0067	GO:0009987	P	cellular process
p5.00_sc00099_p0048	GO:0030154	P	cell differentiation
p5.00_sc00200_p0005	GO:0016740	F	transferase activity
p5.00_sc00069_p0078	GO:0005783	C	endoplasmic reticulum
p5.00_sc00200_p0005	GO:0009058	P	biosynthetic process
p5.00_sc00200_p0005	GO:0009987	P	cellular process
p5.00_sc00069_p0078	GO:0005886	C	plasma membrane
p5.00_sc00059_p0005	GO:0016301	F	kinase activity
p5.00_sc00059_p0005	GO:0009987	P	cellular process
p5.00_sc00059_p0005	GO:0005730	C	nucleolus
p5.00_sc00001_p0100	GO:0030154	P	cell differentiation
p5.00_sc00001_p0095	GO:0008150	P	biological_process
p5.00_sc00084_p0023	GO:0016787	F	hydrolase activity
p5.00_sc00084_p0112	GO:0003674	F	molecular_function
p5.00_sc00001_p0005	GO:0000166	F	nucleotide binding
p5.00_sc00001_p0018	GO:0016301	F	kinase activity
p5.00_sc00039_p0115	GO:0003674	F	molecular_function
p5.00_sc12387_p0001	GO:0006950	P	response to stress
p5.00_sc00001_p0401	GO:0016020	C	membrane
p5.00_sc00050_p0121	GO:0005777	C	peroxisome
p5.00_sc00116_p0095	GO:0008152	P	metabolic process
p5.00_sc00001_p0408	GO:0000166	F	nucleotide binding
p5.00_sc00001_p0410	GO:0003677	F	DNA binding
p5.00_sc00050_p0130	GO:0009058	P	biosynthetic process
p5.00_sc00050_p0132	GO:0003674	F	molecular_function
p5.00_sc00050_p0132	GO:0005575	C	cellular_component
p5.00_sc00001_p0414	GO:0006810	P	transport
p5.00_sc00001_p0414	GO:0009987	P	cellular process
p5.00_sc00050_p0135	GO:0005794	C	Golgi apparatus
p5.00_sc00001_p0414	GO:0005215	F	transporter activity
p5.00_sc00050_p0135	GO:0005886	C	plasma membrane
p5.00_sc00001_p0423	GO:0005575	C	cellular_component
p5.00_sc00075_p0139	GO:0000166	F	nucleotide binding
p5.00_sc00001_p0423	GO:0000166	F	nucleotide binding
p5.00_sc00169_p0034	GO:0006950	P	response to stress
p5.00_sc00169_p0034	GO:0009791	P	post-embryonic development
p5.00_sc00024_p0055	GO:0005634	C	nucleus
p5.00_sc00024_p0055	GO:0009791	P	post-embryonic development
p5.00_sc00024_p0055	GO:0009628	P	response to abiotic stimulus
p5.00_sc00024_p0054	GO:0003824	F	catalytic activity
p5.00_sc00364_p0001	GO:0009987	P	cellular process
p5.00_sc00139_p0024	GO:0006139	P	nucleobase, nucleoside, nucleotide and nucleic aci
p5.00_sc00318_p0009	GO:0005975	P	carbohydrate metabolic process
p5.00_sc00318_p0011	GO:0003674	F	molecular_function
p5.00_sc00036_p0194	GO:0009987	P	cellular process
p5.00_sc00063_p0021	GO:0009628	P	response to abiotic stimulus
p5.00_sc00063_p0019	GO:0009628	P	response to abiotic stimulus
p5.00_sc00063_p0019	GO:0005575	C	cellular_component
p5.00_sc00069_p0092	GO:0009628	P	response to abiotic stimulus
p5.00_sc00069_p0102	GO:0009056	P	catabolic process
p5.00_sc00069_p0106	GO:0003674	F	molecular_function
p5.00_sc00217_p0010	GO:0016301	F	kinase activity
p5.00_sc00036_p0165	GO:0009058	P	biosynthetic process
p5.00_sc08843_p0001	GO:0003824	F	catalytic activity
p5.00_sc00036_p0165	GO:0009536	C	plastid
p5.00_sc00036_p0164	GO:0005215	F	transporter activity
p5.00_sc00036_p0164	GO:0005777	C	peroxisome
p5.00_sc00036_p0160	GO:0016020	C	membrane
p5.00_sc00036_p0160	GO:0008150	P	biological_process
p5.00_sc00063_p0040	GO:0006950	P	response to stress
p5.00_sc00048_p0082	GO:0009536	C	plastid
p5.00_sc00036_p0155	GO:0009058	P	biosynthetic process
p5.00_sc00063_p0066	GO:0006810	P	transport
p5.00_sc00063_p0078	GO:0009536	C	plastid
p5.00_sc00008_p0203	GO:0003674	F	molecular_function
p5.00_sc00147_p0003	GO:0016043	P	cellular component organization
p5.00_sc00287_p0007	GO:0003674	F	molecular_function
p5.00_sc00068_p0037	GO:0008150	P	biological_process
p5.00_sc00133_p0063	GO:0000166	F	nucleotide binding
p5.00_sc00164_p0043	GO:0005623	C	cell
p5.00_sc00039_p0051	GO:0009058	P	biosynthetic process
p5.00_sc00104_p0031	GO:0006810	P	transport
p5.00_sc00039_p0059	GO:0009987	P	cellular process
p5.00_sc00104_p0031	GO:0016043	P	cellular component organization
p5.00_sc00104_p0032	GO:0005829	C	cytosol
p5.00_sc00791_p0001	GO:0009791	P	post-embryonic development
p5.00_sc00791_p0001	GO:0009790	P	embryo development
p5.00_sc00023_p0148	GO:0016020	C	membrane
p5.00_sc00062_p0026	GO:0005794	C	Golgi apparatus
p5.00_sc00023_p0148	GO:0009987	P	cellular process
p5.00_sc00062_p0026	GO:0000166	F	nucleotide binding
p5.00_sc00104_p0050	GO:0009536	C	plastid
p5.00_sc00104_p0053	GO:0005634	C	nucleus
p5.00_sc00104_p0053	GO:0005575	C	cellular_component
p5.00_sc00105_p0002	GO:0005618	C	cell wall
p5.00_sc00018_p0164	GO:0006950	P	response to stress
p5.00_sc00001_p0079	GO:0009607	P	response to biotic stimulus
p5.00_sc00001_p0079	GO:0005634	C	nucleus
p5.00_sc00001_p0079	GO:0005515	F	protein binding
p5.00_sc00039_p0144	GO:0009058	P	biosynthetic process
p5.00_sc08145_p0001	GO:0005622	C	intracellular
p5.00_sc00003_p0172	GO:0003676	F	nucleic acid binding
p5.00_sc00039_p0119	GO:0009058	P	biosynthetic process
p5.00_sc00001_p0041	GO:0009058	P	biosynthetic process
p5.00_sc00039_p0119	GO:0009908	P	flower development
p5.00_sc00031_p0160	GO:0005634	C	nucleus
p5.00_sc00001_p0812	GO:0005575	C	cellular_component
p5.00_sc00001_p0812	GO:0007275	P	multicellular organismal development
p5.00_sc00001_p0812	GO:0005768	C	endosome
p5.00_sc00001_p0293	GO:0008150	P	biological_process
p5.00_sc00050_p0043	GO:0009987	P	cellular process
p5.00_sc00126_p0033	GO:0008152	P	metabolic process
p5.00_sc00001_p0310	GO:0005576	C	extracellular region
p5.00_sc00050_p0068	GO:0003674	F	molecular_function
p5.00_sc00050_p0068	GO:0008150	P	biological_process
p5.00_sc00058_p0010	GO:0003824	F	catalytic activity
p5.00_sc00058_p0008	GO:0016043	P	cellular component organization
p5.00_sc00001_p0782	GO:0005783	C	endoplasmic reticulum
p5.00_sc00008_p0056	GO:0008152	P	metabolic process
p5.00_sc00104_p0012	GO:0003677	F	DNA binding
p5.00_sc00104_p0014	GO:0003674	F	molecular_function
p5.00_sc00009_p0181	GO:0006464	P	protein modification process
p5.00_sc00026_p0073	GO:0009653	P	anatomical structure morphogenesis
p5.00_sc00026_p0074	GO:0007275	P	multicellular organismal development
p5.00_sc00026_p0074	GO:0016049	P	cell growth
p5.00_sc00026_p0074	GO:0000003	P	reproduction
p5.00_sc00026_p0074	GO:0009791	P	post-embryonic development
p5.00_sc00104_p0024	GO:0009987	P	cellular process
p5.00_sc00039_p0046	GO:0009987	P	cellular process
p5.00_sc00001_p0154	GO:0008150	P	biological_process
p5.00_sc00001_p0155	GO:0000166	F	nucleotide binding
p5.00_sc00001_p0155	GO:0009058	P	biosynthetic process
p5.00_sc00010_p0101	GO:0016301	F	kinase activity
p5.00_sc00032_p0094	GO:0003674	F	molecular_function
p5.00_sc00032_p0094	GO:0005575	C	cellular_component
p5.00_sc00158_p0018	GO:0000003	P	reproduction
p5.00_sc00032_p0094	GO:0000003	P	reproduction
p5.00_sc00001_p0800	GO:0003824	F	catalytic activity
p5.00_sc00001_p0800	GO:0009536	C	plastid
p5.00_sc13399_p0001	GO:0006810	P	transport
p5.00_sc00039_p0077	GO:0006139	P	nucleobase, nucleoside, nucleotide and nucleic aci
p5.00_sc00104_p0060	GO:0006139	P	nucleobase, nucleoside, nucleotide and nucleic aci
p5.00_sc00104_p0060	GO:0006950	P	response to stress
p5.00_sc00039_p0077	GO:0000003	P	reproduction
p5.00_sc00006_p0138	GO:0007165	P	signal transduction
p5.00_sc00152_p0022	GO:0005623	C	cell
p5.00_sc00073_p0079	GO:0003824	F	catalytic activity
p5.00_sc00082_p0034	GO:0000166	F	nucleotide binding
p5.00_sc00082_p0035	GO:0019538	P	protein metabolic process
p5.00_sc02158_p0001	GO:0005515	F	protein binding
p5.00_sc00245_p0030	GO:0009607	P	response to biotic stimulus
p5.00_sc00245_p0030	GO:0006464	P	protein modification process
p5.00_sc05845_p0001	GO:0006464	P	protein modification process
p5.00_sc00133_p0064	GO:0009987	P	cellular process
p5.00_sc00133_p0064	GO:0007165	P	signal transduction
p5.00_sc08261_p0001	GO:0009607	P	response to biotic stimulus
p5.00_sc00133_p0064	GO:0009607	P	response to biotic stimulus
p5.00_sc08261_p0001	GO:0016301	F	kinase activity
p5.00_sc00121_p0089	GO:0006139	P	nucleobase, nucleoside, nucleotide and nucleic aci
p5.00_sc00121_p0089	GO:0003700	F	sequence-specific DNA binding transcription factor
p5.00_sc00033_p0008	GO:0003674	F	molecular_function
p5.00_sc00033_p0008	GO:0008150	P	biological_process
p5.00_sc00038_p0012	GO:0009579	C	thylakoid
p5.00_sc00096_p0070	GO:0005515	F	protein binding
p5.00_sc00008_p0030	GO:0005575	C	cellular_component
p5.00_sc00058_p0034	GO:0006139	P	nucleobase, nucleoside, nucleotide and nucleic aci
p5.00_sc00008_p0034	GO:0003674	F	molecular_function
p5.00_sc00002_p0054	GO:0003674	F	molecular_function
p5.00_sc00045_p0186	GO:0016787	F	hydrolase activity
p5.00_sc00034_p0054	GO:0005623	C	cell
p5.00_sc00102_p0024	GO:0008152	P	metabolic process
p5.00_sc18054_p0001	GO:0005634	C	nucleus
p5.00_sc00102_p0030	GO:0003700	F	sequence-specific DNA binding transcription factor
p5.00_sc00070_p0072	GO:0008150	P	biological_process
p5.00_sc00028_p0045	GO:0006464	P	protein modification process
p5.00_sc00039_p0113	GO:0006464	P	protein modification process
p5.00_sc00018_p0195	GO:0009987	P	cellular process
p5.00_sc00095_p0043	GO:0008150	P	biological_process
p5.00_sc00070_p0113	GO:0003674	F	molecular_function
p5.00_sc00070_p0112	GO:0003674	F	molecular_function
p5.00_sc00070_p0112	GO:0005575	C	cellular_component
p5.00_sc00070_p0138	GO:0003676	F	nucleic acid binding
p5.00_sc00032_p0133	GO:0016043	P	cellular component organization
p5.00_sc00017_p0275	GO:0009987	P	cellular process
p5.00_sc00007_p0172	GO:0003676	F	nucleic acid binding
p5.00_sc00139_p0013	GO:0006464	P	protein modification process
p5.00_sc00023_p0085	GO:0009056	P	catabolic process
p5.00_sc00310_p0004	GO:0016740	F	transferase activity
p5.00_sc00310_p0004	GO:0005975	P	carbohydrate metabolic process
p5.00_sc00135_p0026	GO:0005623	C	cell
p5.00_sc00001_p0175	GO:0003677	F	DNA binding
p5.00_sc00135_p0027	GO:0003677	F	DNA binding
p5.00_sc00034_p0072	GO:0003677	F	DNA binding
p5.00_sc00135_p0027	GO:0009908	P	flower development
p5.00_sc00034_p0073	GO:0009908	P	flower development
p5.00_sc00001_p0175	GO:0009058	P	biosynthetic process
p5.00_sc00010_p0028	GO:0009058	P	biosynthetic process
p5.00_sc02225_p0002	GO:0006629	P	lipid metabolic process
p5.00_sc02225_p0001	GO:0009536	C	plastid
p5.00_sc02225_p0002	GO:0009536	C	plastid
p5.00_sc00033_p0203	GO:0016049	P	cell growth
p5.00_sc00056_p0017	GO:0019538	P	protein metabolic process
p5.00_sc00009_p0128	GO:0016787	F	hydrolase activity
p5.00_sc00766_p0001	GO:0003824	F	catalytic activity
p5.00_sc01442_p0001	GO:0008152	P	metabolic process
p5.00_sc00010_p0033	GO:0006950	P	response to stress
p5.00_sc00375_p0004	GO:0009987	P	cellular process
p5.00_sc00375_p0005	GO:0009058	P	biosynthetic process
p5.00_sc00375_p0004	GO:0009536	C	plastid
p5.00_sc00256_p0009	GO:0006629	P	lipid metabolic process
p5.00_sc00256_p0009	GO:0003824	F	catalytic activity
p5.00_sc00028_p0010	GO:0008152	P	metabolic process
p5.00_sc00302_p0005	GO:0003677	F	DNA binding
p5.00_sc00302_p0005	GO:0009058	P	biosynthetic process
p5.00_sc00302_p0004	GO:0008150	P	biological_process
p5.00_sc00039_p0076	GO:0003674	F	molecular_function
p5.00_sc00018_p0228	GO:0008150	P	biological_process
p5.00_sc00028_p0005	GO:0008150	P	biological_process
p5.00_sc00018_p0229	GO:0005886	C	plasma membrane
p5.00_sc00028_p0003	GO:0009628	P	response to abiotic stimulus
p5.00_sc00108_p0022	GO:0006139	P	nucleobase, nucleoside, nucleotide and nucleic aci
p5.00_sc00071_p0130	GO:0009628	P	response to abiotic stimulus
p5.00_sc00965_p0001	GO:0030234	F	enzyme regulator activity
p5.00_sc00040_p0025	GO:0005488	F	binding
p5.00_sc00002_p0151	GO:0009536	C	plastid
p5.00_sc00067_p0031	GO:0008152	P	metabolic process
p5.00_sc06432_p0001	GO:0003824	F	catalytic activity
p5.00_sc00158_p0020	GO:0003824	F	catalytic activity
p5.00_sc00021_p0012	GO:0005575	C	cellular_component
p5.00_sc00021_p0012	GO:0005488	F	binding
p5.00_sc00058_p0019	GO:0006464	P	protein modification process
p5.00_sc00058_p0019	GO:0005515	F	protein binding
p5.00_sc00009_p0091	GO:0009987	P	cellular process
p5.00_sc00009_p0091	GO:0009790	P	embryo development
p5.00_sc00008_p0040	GO:0019538	P	protein metabolic process
p5.00_sc00375_p0019	GO:0009606	P	tropism
p5.00_sc00008_p0046	GO:0009987	P	cellular process
p5.00_sc00008_p0052	GO:0005575	C	cellular_component
p5.00_sc00008_p0052	GO:0008152	P	metabolic process
p5.00_sc00008_p0052	GO:0016787	F	hydrolase activity
p5.00_sc00008_p0053	GO:0006810	P	transport
p5.00_sc00008_p0053	GO:0005488	F	binding
p5.00_sc00050_p0098	GO:0009987	P	cellular process
p5.00_sc00001_p0371	GO:0009987	P	cellular process
p5.00_sc00375_p0011	GO:0007049	P	cell cycle
p5.00_sc00008_p0059	GO:0007275	P	multicellular organismal development
p5.00_sc00375_p0010	GO:0007275	P	multicellular organismal development
p5.00_sc00008_p0059	GO:0005575	C	cellular_component
p5.00_sc00375_p0010	GO:0003774	F	motor activity
p5.00_sc00018_p0209	GO:0005773	C	vacuole
p5.00_sc00028_p0025	GO:0016787	F	hydrolase activity
p5.00_sc00139_p0011	GO:0005488	F	binding
p5.00_sc00093_p0016	GO:0009536	C	plastid
p5.00_sc00036_p0210	GO:0003674	F	molecular_function
p5.00_sc00015_p0105	GO:0005515	F	protein binding
p5.00_sc00007_p0182	GO:0009058	P	biosynthetic process
p5.00_sc00359_p0003	GO:0007165	P	signal transduction
p5.00_sc00008_p0139	GO:0003677	F	DNA binding
p5.00_sc00010_p0061	GO:0005634	C	nucleus
p5.00_sc00010_p0061	GO:0009536	C	plastid
p5.00_sc00197_p0030	GO:0003677	F	DNA binding
p5.00_sc00197_p0030	GO:0006139	P	nucleobase, nucleoside, nucleotide and nucleic aci
p5.00_sc00197_p0030	GO:0009058	P	biosynthetic process
p5.00_sc00056_p0019	GO:0008152	P	metabolic process
p5.00_sc00023_p0227	GO:0008152	P	metabolic process
p5.00_sc00023_p0227	GO:0009987	P	cellular process
p5.00_sc00283_p0003	GO:0008152	P	metabolic process
p5.00_sc00018_p0232	GO:0003824	F	catalytic activity
p5.00_sc00028_p0001	GO:0003824	F	catalytic activity
p5.00_sc00028_p0001	GO:0009058	P	biosynthetic process
p5.00_sc00025_p0046	GO:0009987	P	cellular process
p5.00_sc00184_p0002	GO:0005730	C	nucleolus
p5.00_sc00045_p0124	GO:0009056	P	catabolic process
p5.00_sc00045_p0124	GO:0008152	P	metabolic process
p5.00_sc00012_p0210	GO:0000166	F	nucleotide binding
p5.00_sc00012_p0210	GO:0009987	P	cellular process
p5.00_sc00045_p0124	GO:0009987	P	cellular process
p5.00_sc00045_p0124	GO:0009536	C	plastid
p5.00_sc00033_p0179	GO:0008152	P	metabolic process
p5.00_sc00033_p0179	GO:0006091	P	generation of precursor metabolites and energy
p5.00_sc00033_p0178	GO:0005623	C	cell
p5.00_sc00007_p0179	GO:0005215	F	transporter activity
p5.00_sc00007_p0179	GO:0009056	P	catabolic process
p5.00_sc00003_p0437	GO:0003674	F	molecular_function
p5.00_sc01062_p0002	GO:0003674	F	molecular_function
p5.00_sc00210_p0038	GO:0003674	F	molecular_function
p5.00_sc01062_p0002	GO:0005575	C	cellular_component
p5.00_sc00003_p0437	GO:0008150	P	biological_process
p5.00_sc01062_p0002	GO:0008150	P	biological_process
p5.00_sc00008_p0125	GO:0008152	P	metabolic process
p5.00_sc00008_p0125	GO:0016740	F	transferase activity
p5.00_sc00010_p0040	GO:0009536	C	plastid
p5.00_sc00018_p0165	GO:0009791	P	post-embryonic development
p5.00_sc00001_p0075	GO:0003700	F	sequence-specific DNA binding transcription factor
p5.00_sc00039_p0138	GO:0003674	F	molecular_function
p5.00_sc00018_p0174	GO:0005783	C	endoplasmic reticulum
p5.00_sc00041_p0056	GO:0009987	P	cellular process
p5.00_sc00018_p0174	GO:0009987	P	cellular process
p5.00_sc00028_p0072	GO:0005737	C	cytoplasm
p5.00_sc00028_p0072	GO:0005773	C	vacuole
p5.00_sc00018_p0174	GO:0016049	P	cell growth
p5.00_sc00028_p0072	GO:0016049	P	cell growth
p5.00_sc00028_p0072	GO:0000166	F	nucleotide binding
p5.00_sc00041_p0056	GO:0006810	P	transport
p5.00_sc00109_p0041	GO:0040029	P	regulation of gene expression, epigenetic
p5.00_sc00109_p0041	GO:0006139	P	nucleobase, nucleoside, nucleotide and nucleic aci
p5.00_sc00109_p0041	GO:0006464	P	protein modification process
p5.00_sc00109_p0041	GO:0009607	P	response to biotic stimulus
p5.00_sc02424_p0001	GO:0005198	F	structural molecule activity
p5.00_sc02735_p0001	GO:0016020	C	membrane
p5.00_sc00210_p0012	GO:0006464	P	protein modification process
p5.00_sc00084_p0034	GO:0009536	C	plastid
p5.00_sc00084_p0034	GO:0006810	P	transport
p5.00_sc00094_p0037	GO:0009536	C	plastid
p5.00_sc00009_p0055	GO:0016049	P	cell growth
p5.00_sc00025_p0030	GO:0007275	P	multicellular organismal development
p5.00_sc00009_p0055	GO:0005829	C	cytosol
p5.00_sc01464_p0001	GO:0006810	P	transport
p5.00_sc01464_p0001	GO:0009058	P	biosynthetic process
p5.00_sc01464_p0001	GO:0006139	P	nucleobase, nucleoside, nucleotide and nucleic aci
p5.00_sc00148_p0005	GO:0003723	F	RNA binding
p5.00_sc00061_p0041	GO:0005829	C	cytosol
p5.00_sc00002_p0069	GO:0006810	P	transport
p5.00_sc00061_p0028	GO:0009579	C	thylakoid
p5.00_sc00161_p0026	GO:0008152	P	metabolic process
p5.00_sc00166_p0030	GO:0009987	P	cellular process
p5.00_sc00050_p0167	GO:0008152	P	metabolic process
p5.00_sc00050_p0167	GO:0009987	P	cellular process
p5.00_sc00050_p0167	GO:0005737	C	cytoplasm
p5.00_sc00001_p0460	GO:0009653	P	anatomical structure morphogenesis
p5.00_sc00001_p0460	GO:0009987	P	cellular process
p5.00_sc00001_p0460	GO:0007275	P	multicellular organismal development
p5.00_sc00682_p0001	GO:0003674	F	molecular_function
p5.00_sc00385_p0014	GO:0006950	P	response to stress
p5.00_sc00040_p0006	GO:0003674	F	molecular_function
p5.00_sc00040_p0006	GO:0005575	C	cellular_component
p5.00_sc00001_p0769	GO:0006810	P	transport
p5.00_sc00180_p0009	GO:0006412	P	translation
p5.00_sc00180_p0009	GO:0005739	C	mitochondrion
p5.00_sc00061_p0047	GO:0009579	C	thylakoid
p5.00_sc00061_p0047	GO:0016043	P	cellular component organization
p5.00_sc00008_p0168	GO:0009628	P	response to abiotic stimulus
p5.00_sc00061_p0048	GO:0006464	P	protein modification process
p5.00_sc00008_p0175	GO:0008152	P	metabolic process
p5.00_sc00028_p0062	GO:0005773	C	vacuole
p5.00_sc00028_p0062	GO:0008150	P	biological_process
p5.00_sc00018_p0160	GO:0007154	P	cell communication
p5.00_sc00018_p0160	GO:0008152	P	metabolic process
p5.00_sc00018_p0160	GO:0009058	P	biosynthetic process
p5.00_sc00018_p0163	GO:0005622	C	intracellular
p5.00_sc00050_p0169	GO:0005618	C	cell wall
p5.00_sc00050_p0169	GO:0008152	P	metabolic process
p5.00_sc00001_p0466	GO:0008152	P	metabolic process
p5.00_sc00752_p0005	GO:0016787	F	hydrolase activity
p5.00_sc00008_p0018	GO:0005886	C	plasma membrane
p5.00_sc00024_p0036	GO:0005575	C	cellular_component
p5.00_sc00001_p0345	GO:0008150	P	biological_process
p5.00_sc00001_p0479	GO:0003674	F	molecular_function
p5.00_sc00001_p0482	GO:0005773	C	vacuole
p5.00_sc00001_p0482	GO:0008150	P	biological_process
p5.00_sc00001_p0484	GO:0005575	C	cellular_component
p5.00_sc00001_p0483	GO:0005575	C	cellular_component
p5.00_sc00050_p0180	GO:0005488	F	binding
p5.00_sc00001_p0484	GO:0006810	P	transport
p5.00_sc00001_p0484	GO:0008150	P	biological_process
p5.00_sc00001_p0484	GO:0016043	P	cellular component organization
p5.00_sc00001_p0486	GO:0003676	F	nucleic acid binding
p5.00_sc00001_p0487	GO:0003824	F	catalytic activity
p5.00_sc00001_p0492	GO:0009058	P	biosynthetic process
p5.00_sc00143_p0014	GO:0005634	C	nucleus
p5.00_sc00067_p0026	GO:0008152	P	metabolic process
p5.00_sc00755_p0001	GO:0016020	C	membrane
p5.00_sc00017_p0204	GO:0009987	P	cellular process
p5.00_sc00017_p0204	GO:0003676	F	nucleic acid binding
p5.00_sc00245_p0024	GO:0005634	C	nucleus
p5.00_sc00245_p0024	GO:0009987	P	cellular process
p5.00_sc00025_p0183	GO:0019538	P	protein metabolic process
p5.00_sc00033_p0195	GO:0009987	P	cellular process
p5.00_sc00033_p0195	GO:0005622	C	intracellular
p5.00_sc00025_p0183	GO:0005198	F	structural molecule activity
p5.00_sc00007_p0199	GO:0005198	F	structural molecule activity
p5.00_sc00025_p0178	GO:0008150	P	biological_process
p5.00_sc00010_p0025	GO:0003824	F	catalytic activity
p5.00_sc00025_p0177	GO:0000166	F	nucleotide binding
p5.00_sc00010_p0025	GO:0005515	F	protein binding
p5.00_sc00025_p0177	GO:0005515	F	protein binding
p5.00_sc00025_p0176	GO:0016020	C	membrane
p5.00_sc00025_p0166	GO:0008152	P	metabolic process
p5.00_sc00001_p0383	GO:0009628	P	response to abiotic stimulus
p5.00_sc00001_p0380	GO:0005622	C	intracellular
p5.00_sc00050_p0104	GO:0009058	P	biosynthetic process
p5.00_sc00050_p0104	GO:0009987	P	cellular process
p5.00_sc00050_p0104	GO:0016740	F	transferase activity
p5.00_sc00001_p0363	GO:0008152	P	metabolic process
p5.00_sc00001_p0363	GO:0000003	P	reproduction
p5.00_sc00010_p0005	GO:0016020	C	membrane
p5.00_sc00068_p0047	GO:0005739	C	mitochondrion
p5.00_sc00068_p0047	GO:0008150	P	biological_process
p5.00_sc00148_p0026	GO:0016043	P	cellular component organization
p5.00_sc00148_p0026	GO:0009056	P	catabolic process
p5.00_sc00148_p0025	GO:0006810	P	transport
p5.00_sc00004_p0310	GO:0003674	F	molecular_function
p5.00_sc00001_p0586	GO:0009987	P	cellular process
p5.00_sc00025_p0014	GO:0005575	C	cellular_component
p5.00_sc00009_p0040	GO:0009056	P	catabolic process
p5.00_sc00009_p0040	GO:0005886	C	plasma membrane
p5.00_sc00043_p0049	GO:0016020	C	membrane
p5.00_sc00136_p0061	GO:0008150	P	biological_process
p5.00_sc00003_p0106	GO:0003824	F	catalytic activity
p5.00_sc00069_p0152	GO:0008152	P	metabolic process
p5.00_sc00008_p0101	GO:0005623	C	cell
p5.00_sc00028_p0109	GO:0016787	F	hydrolase activity
p5.00_sc00359_p0003	GO:0009606	P	tropism
p5.00_sc00143_p0007	GO:0003674	F	molecular_function
p5.00_sc00084_p0006	GO:0009536	C	plastid
p5.00_sc00084_p0006	GO:0016020	C	membrane
p5.00_sc00297_p0002	GO:0005634	C	nucleus
p5.00_sc00297_p0002	GO:0009058	P	biosynthetic process
p5.00_sc00143_p0013	GO:0006950	P	response to stress
p5.00_sc01509_p0001	GO:0009987	P	cellular process
p5.00_sc01509_p0001	GO:0009607	P	response to biotic stimulus
p5.00_sc00094_p0026	GO:0005623	C	cell
p5.00_sc00940_p0001	GO:0005739	C	mitochondrion
p5.00_sc00173_p0010	GO:0005623	C	cell
p5.00_sc00173_p0010	GO:0003674	F	molecular_function
p5.00_sc00173_p0010	GO:0008150	P	biological_process
p5.00_sc00166_p0019	GO:0003723	F	RNA binding
p5.00_sc00001_p0433	GO:0005794	C	Golgi apparatus
p5.00_sc00166_p0005	GO:0008150	P	biological_process
p5.00_sc00009_p0237	GO:0009628	P	response to abiotic stimulus
p5.00_sc00086_p0008	GO:0003674	F	molecular_function
p5.00_sc00086_p0008	GO:0005575	C	cellular_component
p5.00_sc00022_p0082	GO:0016740	F	transferase activity
p5.00_sc00058_p0130	GO:0008150	P	biological_process
p5.00_sc00008_p0081	GO:0005829	C	cytosol
p5.00_sc00061_p0007	GO:0005829	C	cytosol
p5.00_sc00060_p0118	GO:0003674	F	molecular_function
p5.00_sc00060_p0111	GO:0006139	P	nucleobase, nucleoside, nucleotide and nucleic aci
p5.00_sc00060_p0108	GO:0003677	F	DNA binding
p5.00_sc00148_p0032	GO:0005634	C	nucleus
p5.00_sc00025_p0099	GO:0005515	F	protein binding
p5.00_sc00019_p0240	GO:0003700	F	sequence-specific DNA binding transcription factor
p5.00_sc00867_p0001	GO:0005488	F	binding
p5.00_sc00101_p0037	GO:0008152	P	metabolic process
p5.00_sc00128_p0048	GO:0008152	P	metabolic process
p5.00_sc00128_p0048	GO:0005515	F	protein binding
p5.00_sc00227_p0045	GO:0005575	C	cellular_component
p5.00_sc00009_p0029	GO:0009536	C	plastid
p5.00_sc00507_p0003	GO:0005840	C	ribosome
p5.00_sc00050_p0184	GO:0003700	F	sequence-specific DNA binding transcription factor
p5.00_sc00015_p0113	GO:0003700	F	sequence-specific DNA binding transcription factor
p5.00_sc00001_p0505	GO:0008152	P	metabolic process
p5.00_sc00001_p0505	GO:0009536	C	plastid
p5.00_sc00001_p0515	GO:0009536	C	plastid
p5.00_sc00028_p0107	GO:0009987	P	cellular process
p5.00_sc00018_p0139	GO:0009987	P	cellular process
p5.00_sc00028_p0106	GO:0005575	C	cellular_component
p5.00_sc00018_p0141	GO:0003674	F	molecular_function
p5.00_sc00018_p0141	GO:0005575	C	cellular_component
p5.00_sc00028_p0104	GO:0008150	P	biological_process
p5.00_sc00028_p0100	GO:0016787	F	hydrolase activity
p5.00_sc00028_p0100	GO:0003824	F	catalytic activity
p5.00_sc00028_p0099	GO:0008150	P	biological_process
p5.00_sc00018_p0144	GO:0008150	P	biological_process
p5.00_sc00040_p0005	GO:0006810	P	transport
p5.00_sc00221_p0006	GO:0009987	P	cellular process
p5.00_sc00040_p0005	GO:0016787	F	hydrolase activity
p5.00_sc00221_p0006	GO:0005215	F	transporter activity
p5.00_sc00221_p0006	GO:0009056	P	catabolic process
p5.00_sc00040_p0002	GO:0009056	P	catabolic process
p5.00_sc00221_p0004	GO:0006139	P	nucleobase, nucleoside, nucleotide and nucleic aci
p5.00_sc00009_p0022	GO:0003824	F	catalytic activity
p5.00_sc00009_p0020	GO:0009987	P	cellular process
p5.00_sc01674_p0002	GO:0016301	F	kinase activity
p5.00_sc00009_p0020	GO:0009536	C	plastid
p5.00_sc00211_p0017	GO:0009536	C	plastid
p5.00_sc00211_p0017	GO:0008152	P	metabolic process
p5.00_sc00211_p0018	GO:0016740	F	transferase activity
p5.00_sc00211_p0009	GO:0009987	P	cellular process
p5.00_sc00211_p0009	GO:0005215	F	transporter activity
p5.00_sc00211_p0009	GO:0005635	C	nuclear envelope
p5.00_sc33761_p0001	GO:0005886	C	plasma membrane
p5.00_sc00018_p0123	GO:0005634	C	nucleus
p5.00_sc00018_p0123	GO:0005623	C	cell
p5.00_sc00018_p0123	GO:0006091	P	generation of precursor metabolites and energy
p5.00_sc00105_p0074	GO:0009987	P	cellular process
p5.00_sc00105_p0080	GO:0006412	P	translation
p5.00_sc00220_p0009	GO:0005515	F	protein binding
p5.00_sc00001_p0548	GO:0019725	P	cellular homeostasis
p5.00_sc00244_p0002	GO:0008152	P	metabolic process
p5.00_sc00001_p0548	GO:0009607	P	response to biotic stimulus
p5.00_sc00080_p0060	GO:0009607	P	response to biotic stimulus
p5.00_sc00244_p0002	GO:0005215	F	transporter activity
p5.00_sc00050_p0184	GO:0006139	P	nucleobase, nucleoside, nucleotide and nucleic aci
p5.00_sc00126_p0056	GO:0008152	P	metabolic process
p5.00_sc00018_p0146	GO:0016787	F	hydrolase activity
p5.00_sc00032_p0070	GO:0003674	F	molecular_function
p5.00_sc00001_p0572	GO:0005575	C	cellular_component
p5.00_sc00167_p0042	GO:0003700	F	sequence-specific DNA binding transcription factor
p5.00_sc00008_p0077	GO:0005886	C	plasma membrane
p5.00_sc00001_p0597	GO:0008150	P	biological_process
p5.00_sc07275_p0001	GO:0003674	F	molecular_function
p5.00_sc00045_p0072	GO:0008150	P	biological_process
p5.00_sc00069_p0065	GO:0009058	P	biosynthetic process
p5.00_sc00001_p0605	GO:0016740	F	transferase activity
p5.00_sc00060_p0132	GO:0009987	P	cellular process
p5.00_sc00060_p0132	GO:0009719	P	response to endogenous stimulus
p5.00_sc00060_p0132	GO:0009628	P	response to abiotic stimulus
p5.00_sc00025_p0193	GO:0005975	P	carbohydrate metabolic process
p5.00_sc00025_p0193	GO:0005576	C	extracellular region
p5.00_sc00025_p0194	GO:0005618	C	cell wall
p5.00_sc00033_p0215	GO:0008150	P	biological_process
p5.00_sc00023_p0207	GO:0005623	C	cell
p5.00_sc00108_p0016	GO:0005623	C	cell
p5.00_sc00108_p0018	GO:0005618	C	cell wall
p5.00_sc00108_p0019	GO:0016787	F	hydrolase activity
p5.00_sc00108_p0018	GO:0008150	P	biological_process
p5.00_sc00033_p0230	GO:0016740	F	transferase activity
p5.00_sc00033_p0230	GO:0008152	P	metabolic process
p5.00_sc00211_p0046	GO:0009987	P	cellular process
p5.00_sc00211_p0046	GO:0008152	P	metabolic process
p5.00_sc00211_p0045	GO:0019748	P	secondary metabolic process
p5.00_sc00211_p0045	GO:0005737	C	cytoplasm
p5.00_sc00211_p0043	GO:0016740	F	transferase activity
p5.00_sc00211_p0043	GO:0009987	P	cellular process
p5.00_sc00009_p0205	GO:0000166	F	nucleotide binding
p5.00_sc00213_p0042	GO:0006810	P	transport
p5.00_sc00213_p0034	GO:0008150	P	biological_process
p5.00_sc04968_p0001	GO:0005634	C	nucleus
p5.00_sc00213_p0033	GO:0005634	C	nucleus
p5.00_sc00065_p0030	GO:0005634	C	nucleus
p5.00_sc00074_p0012	GO:0005515	F	protein binding
p5.00_sc04968_p0001	GO:0009058	P	biosynthetic process
p5.00_sc00213_p0015	GO:0006139	P	nucleobase, nucleoside, nucleotide and nucleic aci
p5.00_sc00001_p0573	GO:0005623	C	cell
p5.00_sc00040_p0061	GO:0003674	F	molecular_function
p5.00_sc00001_p0573	GO:0008150	P	biological_process
p5.00_sc00061_p0097	GO:0008150	P	biological_process
p5.00_sc00401_p0005	GO:0008150	P	biological_process
p5.00_sc00070_p0132	GO:0009719	P	response to endogenous stimulus
p5.00_sc00021_p0039	GO:0016043	P	cellular component organization
p5.00_sc00021_p0039	GO:0009987	P	cellular process
p5.00_sc00021_p0039	GO:0007165	P	signal transduction
p5.00_sc00021_p0039	GO:0005856	C	cytoskeleton
p5.00_sc00021_p0039	GO:0009791	P	post-embryonic development
p5.00_sc00021_p0039	GO:0009790	P	embryo development
p5.00_sc00021_p0045	GO:0009719	P	response to endogenous stimulus
p5.00_sc00021_p0046	GO:0009719	P	response to endogenous stimulus
p5.00_sc00021_p0046	GO:0008150	P	biological_process
p5.00_sc00021_p0046	GO:0005829	C	cytosol
p5.00_sc00021_p0045	GO:0009790	P	embryo development
p5.00_sc00028_p0096	GO:0006950	P	response to stress
p5.00_sc00188_p0019	GO:0008152	P	metabolic process
p5.00_sc00188_p0019	GO:0009536	C	plastid
p5.00_sc00188_p0016	GO:0006810	P	transport
p5.00_sc00188_p0016	GO:0009536	C	plastid
p5.00_sc00188_p0001	GO:0005840	C	ribosome
p5.00_sc00188_p0001	GO:0005739	C	mitochondrion
p5.00_sc06755_p0001	GO:0009987	P	cellular process
p5.00_sc06755_p0001	GO:0006464	P	protein modification process
p5.00_sc00033_p0220	GO:0003676	F	nucleic acid binding
p5.00_sc00007_p0260	GO:0005575	C	cellular_component
p5.00_sc00053_p0050	GO:0008150	P	biological_process
p5.00_sc00053_p0050	GO:0005488	F	binding
p5.00_sc00007_p0260	GO:0005488	F	binding
p5.00_sc00044_p0147	GO:0016020	C	membrane
p5.00_sc00050_p0174	GO:0016020	C	membrane
p5.00_sc00009_p0081	GO:0003674	F	molecular_function
p5.00_sc00400_p0001	GO:0008152	P	metabolic process
p5.00_sc07106_p0002	GO:0008152	P	metabolic process
p5.00_sc00028_p0049	GO:0009058	P	biosynthetic process
p5.00_sc00028_p0049	GO:0015979	P	photosynthesis
p5.00_sc00139_p0021	GO:0008152	P	metabolic process
p5.00_sc00029_p0071	GO:0005618	C	cell wall
p5.00_sc00029_p0071	GO:0005576	C	extracellular region
p5.00_sc00011_p0120	GO:0009719	P	response to endogenous stimulus
p5.00_sc00029_p0071	GO:0009607	P	response to biotic stimulus
p5.00_sc00070_p0029	GO:0003674	F	molecular_function
p5.00_sc00025_p0074	GO:0003674	F	molecular_function
p5.00_sc00009_p0090	GO:0003674	F	molecular_function
p5.00_sc00007_p0299	GO:0008150	P	biological_process
p5.00_sc00070_p0016	GO:0006629	P	lipid metabolic process
p5.00_sc00070_p0097	GO:0005634	C	nucleus
p5.00_sc00102_p0010	GO:0006629	P	lipid metabolic process
p5.00_sc00102_p0022	GO:0016043	P	cellular component organization
p5.00_sc00102_p0022	GO:0006464	P	protein modification process
p5.00_sc00102_p0022	GO:0009719	P	response to endogenous stimulus
p5.00_sc00102_p0022	GO:0005515	F	protein binding
p5.00_sc00781_p0003	GO:0008150	P	biological_process
p5.00_sc00010_p0191	GO:0009058	P	biosynthetic process
p5.00_sc00010_p0191	GO:0005575	C	cellular_component
p5.00_sc00010_p0191	GO:0005737	C	cytoplasm
p5.00_sc00173_p0036	GO:0006950	P	response to stress
p5.00_sc00010_p0192	GO:0005829	C	cytosol
p5.00_sc00043_p0056	GO:0005634	C	nucleus
p5.00_sc00080_p0087	GO:0006139	P	nucleobase, nucleoside, nucleotide and nucleic aci
p5.00_sc00120_p0021	GO:0003700	F	sequence-specific DNA binding transcription factor
p5.00_sc00043_p0057	GO:0016740	F	transferase activity
p5.00_sc00043_p0063	GO:0005575	C	cellular_component
p5.00_sc00003_p0411	GO:0008152	P	metabolic process
p5.00_sc00003_p0403	GO:0006412	P	translation
p5.00_sc00024_p0029	GO:0009719	P	response to endogenous stimulus
p5.00_sc00015_p0103	GO:0009719	P	response to endogenous stimulus
p5.00_sc00024_p0029	GO:0009987	P	cellular process
p5.00_sc00100_p0048	GO:0008150	P	biological_process
p5.00_sc00003_p0391	GO:0008150	P	biological_process
p5.00_sc00003_p0387	GO:0009058	P	biosynthetic process
p5.00_sc00007_p0163	GO:0007275	P	multicellular organismal development
p5.00_sc00003_p0387	GO:0007275	P	multicellular organismal development
p5.00_sc00007_p0163	GO:0003700	F	sequence-specific DNA binding transcription factor
p5.00_sc00015_p0097	GO:0005575	C	cellular_component
p5.00_sc00015_p0097	GO:0007049	P	cell cycle
p5.00_sc00015_p0097	GO:0005515	F	protein binding
p5.00_sc00914_p0003	GO:0019748	P	secondary metabolic process
p5.00_sc00007_p0050	GO:0009056	P	catabolic process
p5.00_sc23427_p0001	GO:0009056	P	catabolic process
p5.00_sc00049_p0046	GO:0005576	C	extracellular region
p5.00_sc00003_p0247	GO:0006629	P	lipid metabolic process
p5.00_sc00358_p0003	GO:0009058	P	biosynthetic process
p5.00_sc00007_p0016	GO:0008150	P	biological_process
p5.00_sc00060_p0064	GO:0009058	P	biosynthetic process
p5.00_sc00003_p0215	GO:0005618	C	cell wall
p5.00_sc00006_p0141	GO:0006259	P	DNA metabolic process
p5.00_sc00006_p0141	GO:0005634	C	nucleus
p5.00_sc00015_p0077	GO:0005634	C	nucleus
p5.00_sc00003_p0354	GO:0000003	P	reproduction
p5.00_sc00015_p0077	GO:0005515	F	protein binding
p5.00_sc00003_p0354	GO:0005515	F	protein binding
p5.00_sc08717_p0001	GO:0003674	F	molecular_function
p5.00_sc00004_p0190	GO:0006139	P	nucleobase, nucleoside, nucleotide and nucleic aci
p5.00_sc00006_p0001	GO:0003700	F	sequence-specific DNA binding transcription factor
p5.00_sc00004_p0187	GO:0008152	P	metabolic process
p5.00_sc00032_p0014	GO:0005488	F	binding
p5.00_sc00032_p0008	GO:0005773	C	vacuole
p5.00_sc00032_p0009	GO:0005783	C	endoplasmic reticulum
p5.00_sc00004_p0177	GO:0016049	P	cell growth
p5.00_sc00004_p0177	GO:0000003	P	reproduction
p5.00_sc00130_p0058	GO:0000003	P	reproduction
p5.00_sc00130_p0058	GO:0005515	F	protein binding
p5.00_sc00004_p0177	GO:0005488	F	binding
p5.00_sc00004_p0177	GO:0007275	P	multicellular organismal development
p5.00_sc00004_p0172	GO:0016787	F	hydrolase activity
p5.00_sc00045_p0147	GO:0003824	F	catalytic activity
p5.00_sc00012_p0203	GO:0005488	F	binding
p5.00_sc00051_p0030	GO:0016787	F	hydrolase activity
p5.00_sc00502_p0003	GO:0008152	P	metabolic process
p5.00_sc00502_p0004	GO:0005575	C	cellular_component
p5.00_sc00502_p0004	GO:0005515	F	protein binding
p5.00_sc00051_p0044	GO:0005515	F	protein binding
p5.00_sc00263_p0021	GO:0008150	P	biological_process
p5.00_sc00049_p0167	GO:0008150	P	biological_process
p5.00_sc00034_p0043	GO:0005575	C	cellular_component
p5.00_sc00045_p0033	GO:0008150	P	biological_process
p5.00_sc00034_p0043	GO:0003676	F	nucleic acid binding
p5.00_sc08839_p0001	GO:0003723	F	RNA binding
p5.00_sc00263_p0013	GO:0005488	F	binding
p5.00_sc00045_p0035	GO:0003677	F	DNA binding
p5.00_sc00045_p0035	GO:0009058	P	biosynthetic process
p5.00_sc00045_p0035	GO:0005488	F	binding
p5.00_sc00192_p0010	GO:0005488	F	binding
p5.00_sc00060_p0020	GO:0008150	P	biological_process
p5.00_sc00456_p0009	GO:0006629	P	lipid metabolic process
p5.00_sc00060_p0027	GO:0009058	P	biosynthetic process
p5.00_sc00006_p0189	GO:0007275	P	multicellular organismal development
p5.00_sc00034_p0089	GO:0003700	F	sequence-specific DNA binding transcription factor
p5.00_sc00060_p0028	GO:0007275	P	multicellular organismal development
p5.00_sc00034_p0091	GO:0005739	C	mitochondrion
p5.00_sc00060_p0029	GO:0008219	P	cell death
p5.00_sc00006_p0185	GO:0008219	P	cell death
p5.00_sc00004_p0199	GO:0003723	F	RNA binding
p5.00_sc00060_p0038	GO:0005654	C	nucleoplasm
p5.00_sc00156_p0001	GO:0008152	P	metabolic process
p5.00_sc00389_p0019	GO:0016740	F	transferase activity
p5.00_sc00601_p0001	GO:0009058	P	biosynthetic process
p5.00_sc00601_p0001	GO:0005488	F	binding
p5.00_sc00601_p0001	GO:0003676	F	nucleic acid binding
p5.00_sc00548_p0002	GO:0009058	P	biosynthetic process
p5.00_sc00548_p0002	GO:0006139	P	nucleobase, nucleoside, nucleotide and nucleic aci
p5.00_sc00464_p0001	GO:0009719	P	response to endogenous stimulus
p5.00_sc00464_p0001	GO:0007165	P	signal transduction
p5.00_sc00389_p0001	GO:0006139	P	nucleobase, nucleoside, nucleotide and nucleic aci
p5.00_sc00008_p0271	GO:0008152	P	metabolic process
p5.00_sc00050_p0140	GO:0003824	F	catalytic activity
p5.00_sc00254_p0043	GO:0006139	P	nucleobase, nucleoside, nucleotide and nucleic aci
p5.00_sc00065_p0059	GO:0006139	P	nucleobase, nucleoside, nucleotide and nucleic aci
p5.00_sc00065_p0062	GO:0005515	F	protein binding
p5.00_sc00065_p0062	GO:0003676	F	nucleic acid binding
p5.00_sc00116_p0113	GO:0003824	F	catalytic activity
p5.00_sc00001_p0228	GO:0009628	P	response to abiotic stimulus
p5.00_sc00135_p0079	GO:0009628	P	response to abiotic stimulus
p5.00_sc00116_p0111	GO:0005886	C	plasma membrane
p5.00_sc13240_p0001	GO:0003674	F	molecular_function
p5.00_sc00310_p0019	GO:0009628	P	response to abiotic stimulus
p5.00_sc00310_p0001	GO:0008150	P	biological_process
p5.00_sc00059_p0086	GO:0003674	F	molecular_function
p5.00_sc00018_p0008	GO:0016301	F	kinase activity
p5.00_sc00018_p0008	GO:0006464	P	protein modification process
p5.00_sc00059_p0094	GO:0007165	P	signal transduction
p5.00_sc00059_p0097	GO:0008150	P	biological_process
p5.00_sc00028_p0125	GO:0005623	C	cell
p5.00_sc00028_p0125	GO:0006091	P	generation of precursor metabolites and energy
p5.00_sc00300_p0002	GO:0006139	P	nucleobase, nucleoside, nucleotide and nucleic aci
p5.00_sc00098_p0010	GO:0005886	C	plasma membrane
p5.00_sc00098_p0010	GO:0016043	P	cellular component organization
p5.00_sc00098_p0010	GO:0030154	P	cell differentiation
p5.00_sc00098_p0010	GO:0016787	F	hydrolase activity
p5.00_sc00045_p0098	GO:0000166	F	nucleotide binding
p5.00_sc00045_p0098	GO:0009987	P	cellular process
p5.00_sc00051_p0071	GO:0005575	C	cellular_component
p5.00_sc00045_p0095	GO:0009058	P	biosynthetic process
p5.00_sc00034_p0002	GO:0007275	P	multicellular organismal development
p5.00_sc00045_p0059	GO:0003674	F	molecular_function
p5.00_sc00151_p0040	GO:0008150	P	biological_process
p5.00_sc00338_p0006	GO:0003676	F	nucleic acid binding
p5.00_sc00433_p0007	GO:0005575	C	cellular_component
p5.00_sc00433_p0009	GO:0016787	F	hydrolase activity
p5.00_sc00433_p0008	GO:0016787	F	hydrolase activity
p5.00_sc00211_p0047	GO:0006139	P	nucleobase, nucleoside, nucleotide and nucleic aci
p5.00_sc00059_p0128	GO:0005634	C	nucleus
p5.00_sc03660_p0002	GO:0009719	P	response to endogenous stimulus
p5.00_sc00065_p0073	GO:0016301	F	kinase activity
p5.00_sc00001_p0221	GO:0006810	P	transport
p5.00_sc00065_p0077	GO:0003677	F	DNA binding
p5.00_sc00027_p0150	GO:0016020	C	membrane
p5.00_sc00136_p0052	GO:0008152	P	metabolic process
p5.00_sc14385_p0001	GO:0003674	F	molecular_function
p5.00_sc14385_p0001	GO:0009536	C	plastid
p5.00_sc00008_p0231	GO:0005488	F	binding
p5.00_sc00061_p0081	GO:0009536	C	plastid
p5.00_sc01235_p0001	GO:0003674	F	molecular_function
p5.00_sc00061_p0068	GO:0007275	P	multicellular organismal development
p5.00_sc00008_p0197	GO:0005634	C	nucleus
p5.00_sc00034_p0046	GO:0005575	C	cellular_component
p5.00_sc00050_p0173	GO:0008152	P	metabolic process
p5.00_sc00013_p0052	GO:0008150	P	biological_process
p5.00_sc00008_p0039	GO:0008152	P	metabolic process
p5.00_sc00167_p0014	GO:0005829	C	cytosol
p5.00_sc00167_p0007	GO:0016020	C	membrane
p5.00_sc00167_p0007	GO:0009607	P	response to biotic stimulus
p5.00_sc00167_p0007	GO:0003824	F	catalytic activity
p5.00_sc00008_p0246	GO:0009628	P	response to abiotic stimulus
p5.00_sc00063_p0034	GO:0008150	P	biological_process
p5.00_sc00030_p0057	GO:0005575	C	cellular_component
p5.00_sc00030_p0057	GO:0008150	P	biological_process
p5.00_sc00011_p0099	GO:0003674	F	molecular_function
p5.00_sc00011_p0099	GO:0008150	P	biological_process
p5.00_sc00225_p0016	GO:0030154	P	cell differentiation
p5.00_sc01802_p0001	GO:0008135	F	translation factor activity, nucleic acid binding
p5.00_sc00001_p0541	GO:0006139	P	nucleobase, nucleoside, nucleotide and nucleic aci
p5.00_sc00001_p0541	GO:0006259	P	DNA metabolic process
p5.00_sc00001_p0541	GO:0016043	P	cellular component organization
p5.00_sc00001_p0546	GO:0008219	P	cell death
p5.00_sc00166_p0020	GO:0008150	P	biological_process
p5.00_sc00213_p0019	GO:0003674	F	molecular_function
p5.00_sc00001_p0550	GO:0003674	F	molecular_function
p5.00_sc00001_p0550	GO:0005886	C	plasma membrane
p5.00_sc00083_p0106	GO:0016020	C	membrane
p5.00_sc00069_p0127	GO:0016020	C	membrane
p5.00_sc00099_p0093	GO:0016020	C	membrane
p5.00_sc00069_p0127	GO:0005737	C	cytoplasm
p5.00_sc00099_p0093	GO:0006810	P	transport
p5.00_sc00083_p0106	GO:0009987	P	cellular process
p5.00_sc00099_p0093	GO:0009987	P	cellular process
p5.00_sc00003_p0181	GO:0008152	P	metabolic process
p5.00_sc00003_p0180	GO:0008150	P	biological_process
p5.00_sc00003_p0180	GO:0009987	P	cellular process
p5.00_sc00003_p0174	GO:0003674	F	molecular_function
p5.00_sc00003_p0174	GO:0005886	C	plasma membrane
p5.00_sc00728_p0001	GO:0005783	C	endoplasmic reticulum
p5.00_sc00105_p0032	GO:0009987	P	cellular process
p5.00_sc00018_p0251	GO:0005856	C	cytoskeleton
p5.00_sc00105_p0034	GO:0009987	P	cellular process
p5.00_sc00018_p0251	GO:0009987	P	cellular process
p5.00_sc00105_p0034	GO:0016049	P	cell growth
p5.00_sc00018_p0251	GO:0016787	F	hydrolase activity
p5.00_sc00284_p0007	GO:0016740	F	transferase activity
p5.00_sc00324_p0001	GO:0015979	P	photosynthesis
p5.00_sc00094_p0003	GO:0008152	P	metabolic process
p5.00_sc00040_p0007	GO:0003674	F	molecular_function
p5.00_sc00189_p0013	GO:0008150	P	biological_process
p5.00_sc00702_p0002	GO:0008150	P	biological_process
p5.00_sc00094_p0011	GO:0016740	F	transferase activity
p5.00_sc00037_p0171	GO:0006139	P	nucleobase, nucleoside, nucleotide and nucleic aci
p5.00_sc00806_p0003	GO:0005623	C	cell
p5.00_sc00080_p0003	GO:0008150	P	biological_process
p5.00_sc00004_p0079	GO:0009536	C	plastid
p5.00_sc00210_p0002	GO:0009991	P	response to extracellular stimulus
p5.00_sc00094_p0038	GO:0007154	P	cell communication
p5.00_sc00210_p0004	GO:0009058	P	biosynthetic process
p5.00_sc00210_p0004	GO:0005634	C	nucleus
p5.00_sc00094_p0040	GO:0007165	P	signal transduction
p5.00_sc04018_p0001	GO:0006950	P	response to stress
p5.00_sc00206_p0007	GO:0005886	C	plasma membrane
p5.00_sc00195_p0011	GO:0008152	P	metabolic process
p5.00_sc00158_p0009	GO:0008150	P	biological_process
p5.00_sc00468_p0003	GO:0005576	C	extracellular region
p5.00_sc06480_p0001	GO:0006950	P	response to stress
p5.00_sc06480_p0001	GO:0009628	P	response to abiotic stimulus
p5.00_sc00118_p0031	GO:0009628	P	response to abiotic stimulus
p5.00_sc17853_p0001	GO:0009607	P	response to biotic stimulus
p5.00_sc34594_p0001	GO:0009607	P	response to biotic stimulus
p5.00_sc04296_p0003	GO:0009607	P	response to biotic stimulus
p5.00_sc00468_p0003	GO:0016787	F	hydrolase activity
p5.00_sc04296_p0001	GO:0016787	F	hydrolase activity
p5.00_sc01025_p0004	GO:0016787	F	hydrolase activity
p5.00_sc06480_p0001	GO:0016787	F	hydrolase activity
p5.00_sc17853_p0001	GO:0005515	F	protein binding
p5.00_sc06480_p0001	GO:0005515	F	protein binding
p5.00_sc00189_p0025	GO:0009536	C	plastid
p5.00_sc00040_p0020	GO:0003824	F	catalytic activity
p5.00_sc00324_p0003	GO:0006412	P	translation
p5.00_sc00008_p0017	GO:0006464	P	protein modification process
p5.00_sc00008_p0016	GO:0009856	P	pollination
p5.00_sc00008_p0016	GO:0007275	P	multicellular organismal development
p5.00_sc00008_p0016	GO:0009653	P	anatomical structure morphogenesis
p5.00_sc00008_p0012	GO:0009058	P	biosynthetic process
p5.00_sc00008_p0012	GO:0030154	P	cell differentiation
p5.00_sc00008_p0016	GO:0009791	P	post-embryonic development
p5.00_sc00204_p0016	GO:0008150	P	biological_process
p5.00_sc00008_p0329	GO:0019825	F	oxygen binding
p5.00_sc00083_p0094	GO:0003824	F	catalytic activity
p5.00_sc00167_p0062	GO:0016787	F	hydrolase activity
p5.00_sc00001_p0557	GO:0007165	P	signal transduction
p5.00_sc00008_p0321	GO:0006464	P	protein modification process
p5.00_sc00001_p0557	GO:0006464	P	protein modification process
p5.00_sc00008_p0313	GO:0008152	P	metabolic process
p5.00_sc00167_p0054	GO:0008152	P	metabolic process
p5.00_sc00001_p0561	GO:0008150	P	biological_process
p5.00_sc00167_p0052	GO:0016020	C	membrane
p5.00_sc00059_p0154	GO:0005575	C	cellular_component
p5.00_sc00018_p0060	GO:0005575	C	cellular_component
p5.00_sc00059_p0154	GO:0009058	P	biosynthetic process
p5.00_sc00018_p0058	GO:0009653	P	anatomical structure morphogenesis
p5.00_sc00059_p0150	GO:0006810	P	transport
p5.00_sc00050_p0090	GO:0009987	P	cellular process
p5.00_sc00050_p0090	GO:0005215	F	transporter activity
p5.00_sc00060_p0046	GO:0005623	C	cell
p5.00_sc00276_p0018	GO:0005623	C	cell
p5.00_sc00060_p0046	GO:0005975	P	carbohydrate metabolic process
p5.00_sc00060_p0048	GO:0016787	F	hydrolase activity
p5.00_sc00018_p0046	GO:0008152	P	metabolic process
p5.00_sc00050_p0102	GO:0009607	P	response to biotic stimulus
p5.00_sc14201_p0001	GO:0007165	P	signal transduction
p5.00_sc03660_p0002	GO:0007165	P	signal transduction
p5.00_sc03660_p0002	GO:0009056	P	catabolic process
p5.00_sc00050_p0102	GO:0009056	P	catabolic process
p5.00_sc03660_p0002	GO:0005622	C	intracellular
p5.00_sc03660_p0002	GO:0009791	P	post-embryonic development
p5.00_sc00059_p0128	GO:0005829	C	cytosol
p5.00_sc14201_p0001	GO:0005829	C	cytosol
p5.00_sc00001_p0375	GO:0005829	C	cytosol
p5.00_sc00050_p0107	GO:0009987	P	cellular process
p5.00_sc00018_p0035	GO:0016020	C	membrane
p5.00_sc00018_p0035	GO:0006810	P	transport
p5.00_sc00254_p0003	GO:0009058	P	biosynthetic process
p5.00_sc00008_p0333	GO:0003700	F	sequence-specific DNA binding transcription factor
p5.00_sc00116_p0077	GO:0005975	P	carbohydrate metabolic process
p5.00_sc00126_p0071	GO:0005575	C	cellular_component
p5.00_sc00018_p0071	GO:0003824	F	catalytic activity
p5.00_sc00126_p0076	GO:0006810	P	transport
p5.00_sc00007_p0123	GO:0009058	P	biosynthetic process
p5.00_sc00126_p0076	GO:0005773	C	vacuole
p5.00_sc00003_p0335	GO:0005739	C	mitochondrion
p5.00_sc00007_p0123	GO:0016787	F	hydrolase activity
p5.00_sc00007_p0123	GO:0005215	F	transporter activity
p5.00_sc00126_p0076	GO:0005215	F	transporter activity
p5.00_sc00126_p0088	GO:0003674	F	molecular_function
p5.00_sc00126_p0084	GO:0008150	P	biological_process
p5.00_sc00126_p0083	GO:0007275	P	multicellular organismal development
p5.00_sc00018_p0066	GO:0007275	P	multicellular organismal development
p5.00_sc28972_p0001	GO:0008152	P	metabolic process
p5.00_sc00018_p0063	GO:0005623	C	cell
p5.00_sc00197_p0021	GO:0005623	C	cell
p5.00_sc00018_p0064	GO:0009991	P	response to extracellular stimulus
p5.00_sc00018_p0063	GO:0007154	P	cell communication
p5.00_sc00018_p0064	GO:0007154	P	cell communication
p5.00_sc00197_p0021	GO:0007154	P	cell communication
p5.00_sc14801_p0001	GO:0009791	P	post-embryonic development
p5.00_sc00018_p0061	GO:0009536	C	plastid
p5.00_sc00008_p0066	GO:0005515	F	protein binding
p5.00_sc00375_p0007	GO:0009536	C	plastid
p5.00_sc00008_p0068	GO:0005488	F	binding
p5.00_sc00031_p0161	GO:0009908	P	flower development
p5.00_sc00031_p0161	GO:0009719	P	response to endogenous stimulus
p5.00_sc00075_p0022	GO:0009791	P	post-embryonic development
p5.00_sc00031_p0161	GO:0007275	P	multicellular organismal development
p5.00_sc00001_p0811	GO:0007275	P	multicellular organismal development
p5.00_sc00008_p0146	GO:0005829	C	cytosol
p5.00_sc00002_p0191	GO:0007165	P	signal transduction
p5.00_sc00002_p0191	GO:0006464	P	protein modification process
p5.00_sc00008_p0160	GO:0006950	P	response to stress
p5.00_sc00008_p0160	GO:0003824	F	catalytic activity
p5.00_sc00008_p0159	GO:0009791	P	post-embryonic development
p5.00_sc00008_p0160	GO:0009536	C	plastid
p5.00_sc00001_p0700	GO:0006810	P	transport
p5.00_sc00001_p0700	GO:0009987	P	cellular process
p5.00_sc00061_p0038	GO:0009987	P	cellular process
p5.00_sc00061_p0038	GO:0005215	F	transporter activity
p5.00_sc00024_p0063	GO:0007610	P	behavior
p5.00_sc00008_p0156	GO:0009607	P	response to biotic stimulus
p5.00_sc00061_p0037	GO:0005515	F	protein binding
p5.00_sc00166_p0004	GO:0005623	C	cell
p5.00_sc00116_p0075	GO:0016020	C	membrane
p5.00_sc00448_p0006	GO:0008152	P	metabolic process
p5.00_sc00375_p0016	GO:0009991	P	response to extracellular stimulus
p5.00_sc00375_p0016	GO:0007154	P	cell communication
p5.00_sc00375_p0016	GO:0005488	F	binding
p5.00_sc00008_p0054	GO:0008152	P	metabolic process
p5.00_sc00008_p0054	GO:0000166	F	nucleotide binding
p5.00_sc00029_p0091	GO:0009987	P	cellular process
p5.00_sc00029_p0091	GO:0030246	F	carbohydrate binding
p5.00_sc00065_p0042	GO:0009987	P	cellular process
p5.00_sc00065_p0044	GO:0003674	F	molecular_function
p5.00_sc00018_p0100	GO:0009987	P	cellular process
p5.00_sc00018_p0100	GO:0006629	P	lipid metabolic process
p5.00_sc00018_p0100	GO:0009058	P	biosynthetic process
p5.00_sc06230_p0001	GO:0009058	P	biosynthetic process
p5.00_sc00126_p0064	GO:0009987	P	cellular process
p5.00_sc00007_p0115	GO:0005215	F	transporter activity
p5.00_sc00126_p0063	GO:0005215	F	transporter activity
p5.00_sc00021_p0052	GO:0016787	F	hydrolase activity
p5.00_sc00021_p0053	GO:0006950	P	response to stress
p5.00_sc00021_p0052	GO:0009607	P	response to biotic stimulus
p5.00_sc00070_p0123	GO:0006629	P	lipid metabolic process
p5.00_sc00211_p0036	GO:0009719	P	response to endogenous stimulus
p5.00_sc00211_p0036	GO:0003700	F	sequence-specific DNA binding transcription factor
p5.00_sc00070_p0129	GO:0009058	P	biosynthetic process
p5.00_sc00021_p0044	GO:0019538	P	protein metabolic process
p5.00_sc00038_p0030	GO:0019538	P	protein metabolic process
p5.00_sc00021_p0044	GO:0009056	P	catabolic process
p5.00_sc00032_p0145	GO:0008152	P	metabolic process
p5.00_sc00032_p0145	GO:0009987	P	cellular process
p5.00_sc00850_p0001	GO:0016301	F	kinase activity
p5.00_sc00667_p0005	GO:0000166	F	nucleotide binding
p5.00_sc00021_p0031	GO:0006629	P	lipid metabolic process
p5.00_sc00185_p0015	GO:0015979	P	photosynthesis
p5.00_sc00172_p0007	GO:0003723	F	RNA binding
p5.00_sc00032_p0127	GO:0003674	F	molecular_function
p5.00_sc00002_p0459	GO:0005575	C	cellular_component
p5.00_sc00032_p0125	GO:0005575	C	cellular_component
p5.00_sc00172_p0012	GO:0005829	C	cytosol
p5.00_sc00139_p0008	GO:0016740	F	transferase activity
p5.00_sc00135_p0012	GO:0005575	C	cellular_component
p5.00_sc00310_p0016	GO:0008150	P	biological_process
p5.00_sc00310_p0008	GO:0004871	F	signal transducer activity
p5.00_sc00059_p0084	GO:0030154	P	cell differentiation
p5.00_sc00059_p0084	GO:0007275	P	multicellular organismal development
p5.00_sc00059_p0084	GO:0009908	P	flower development
p5.00_sc00018_p0003	GO:0016740	F	transferase activity
p5.00_sc00018_p0003	GO:0005975	P	carbohydrate metabolic process
p5.00_sc00007_p0188	GO:0005739	C	mitochondrion
p5.00_sc00254_p0023	GO:0005488	F	binding
p5.00_sc12533_p0001	GO:0008150	P	biological_process
p5.00_sc00065_p0032	GO:0003824	F	catalytic activity
p5.00_sc12533_p0001	GO:0007165	P	signal transduction
p5.00_sc00001_p0525	GO:0008152	P	metabolic process
p5.00_sc12533_p0001	GO:0008152	P	metabolic process
p5.00_sc00008_p0266	GO:0009058	P	biosynthetic process
p5.00_sc00167_p0020	GO:0009987	P	cellular process
p5.00_sc00167_p0020	GO:0005739	C	mitochondrion
p5.00_sc00008_p0266	GO:0005739	C	mitochondrion
p5.00_sc00167_p0036	GO:0005488	F	binding
p5.00_sc00148_p0051	GO:0016787	F	hydrolase activity
p5.00_sc00167_p0036	GO:0016787	F	hydrolase activity
p5.00_sc00167_p0036	GO:0008152	P	metabolic process
p5.00_sc00148_p0051	GO:0003824	F	catalytic activity
p5.00_sc00058_p0133	GO:0008150	P	biological_process
p5.00_sc00008_p0303	GO:0009579	C	thylakoid
p5.00_sc00167_p0045	GO:0016020	C	membrane
p5.00_sc00167_p0045	GO:0009987	P	cellular process
p5.00_sc00008_p0326	GO:0009987	P	cellular process
p5.00_sc00008_p0326	GO:0008152	P	metabolic process
p5.00_sc00008_p0326	GO:0016301	F	kinase activity
p5.00_sc00254_p0012	GO:0008150	P	biological_process
p5.00_sc00059_p0006	GO:0016301	F	kinase activity
p5.00_sc00116_p0012	GO:0005739	C	mitochondrion
p5.00_sc00116_p0012	GO:0016787	F	hydrolase activity
p5.00_sc00059_p0008	GO:0003824	F	catalytic activity
p5.00_sc00116_p0011	GO:0009987	P	cellular process
p5.00_sc00059_p0011	GO:0003824	F	catalytic activity
p5.00_sc00059_p0016	GO:0003824	F	catalytic activity
p5.00_sc00116_p0008	GO:0003824	F	catalytic activity
p5.00_sc00247_p0014	GO:0005618	C	cell wall
p5.00_sc00247_p0013	GO:0005488	F	binding
p5.00_sc00059_p0016	GO:0005886	C	plasma membrane
p5.00_sc00116_p0008	GO:0005886	C	plasma membrane
p5.00_sc00247_p0013	GO:0005886	C	plasma membrane
p5.00_sc00116_p0004	GO:0005618	C	cell wall
p5.00_sc00214_p0004	GO:0005575	C	cellular_component
p5.00_sc00116_p0058	GO:0006139	P	nucleobase, nucleoside, nucleotide and nucleic aci
p5.00_sc00166_p0038	GO:0006810	P	transport
p5.00_sc00116_p0051	GO:0008150	P	biological_process
p5.00_sc00135_p0078	GO:0006139	P	nucleobase, nucleoside, nucleotide and nucleic aci
p5.00_sc00135_p0075	GO:0019538	P	protein metabolic process
p5.00_sc00065_p0072	GO:0009056	P	catabolic process
p5.00_sc00065_p0072	GO:0005829	C	cytosol
p5.00_sc00116_p0108	GO:0009653	P	anatomical structure morphogenesis
p5.00_sc00033_p0055	GO:0005575	C	cellular_component
p5.00_sc00033_p0055	GO:0009058	P	biosynthetic process
p5.00_sc00116_p0099	GO:0016787	F	hydrolase activity
p5.00_sc00022_p0017	GO:0008150	P	biological_process
p5.00_sc00022_p0017	GO:0009791	P	post-embryonic development
p5.00_sc00065_p0089	GO:0009653	P	anatomical structure morphogenesis
p5.00_sc00033_p0061	GO:0030154	P	cell differentiation
p5.00_sc00166_p0002	GO:0005794	C	Golgi apparatus
p5.00_sc00116_p0061	GO:0006629	P	lipid metabolic process
p5.00_sc00166_p0032	GO:0003723	F	RNA binding
p5.00_sc00116_p0059	GO:0007049	P	cell cycle
p5.00_sc00166_p0059	GO:0008152	P	metabolic process
p5.00_sc00116_p0033	GO:0003824	F	catalytic activity
p5.00_sc00018_p0145	GO:0008150	P	biological_process
p5.00_sc00018_p0148	GO:0016020	C	membrane
p5.00_sc00018_p0148	GO:0009628	P	response to abiotic stimulus
p5.00_sc00018_p0153	GO:0003700	F	sequence-specific DNA binding transcription factor
p5.00_sc00011_p0024	GO:0006950	P	response to stress
p5.00_sc00011_p0024	GO:0005886	C	plasma membrane
p5.00_sc00059_p0131	GO:0005829	C	cytosol
p5.00_sc00059_p0139	GO:0003674	F	molecular_function
p5.00_sc00059_p0139	GO:0008150	P	biological_process
p5.00_sc00001_p0367	GO:0005886	C	plasma membrane
p5.00_sc00018_p0048	GO:0005886	C	plasma membrane
p5.00_sc00059_p0141	GO:0005488	F	binding
p5.00_sc00018_p0059	GO:0005488	F	binding
p5.00_sc00061_p0086	GO:0006464	P	protein modification process
p5.00_sc00061_p0086	GO:0009719	P	response to endogenous stimulus
p5.00_sc00061_p0086	GO:0007275	P	multicellular organismal development
p5.00_sc00061_p0086	GO:0007165	P	signal transduction
p5.00_sc00141_p0018	GO:0008152	P	metabolic process
p5.00_sc00141_p0018	GO:0016740	F	transferase activity
p5.00_sc00141_p0018	GO:0008150	P	biological_process
p5.00_sc00141_p0018	GO:0009058	P	biosynthetic process
p5.00_sc00059_p0108	GO:0016787	F	hydrolase activity
p5.00_sc00018_p0021	GO:0005777	C	peroxisome
p5.00_sc00059_p0113	GO:0016740	F	transferase activity
p5.00_sc00018_p0019	GO:0006259	P	DNA metabolic process
p5.00_sc00018_p0019	GO:0005886	C	plasma membrane
p5.00_sc00018_p0027	GO:0003674	F	molecular_function
p5.00_sc00050_p0116	GO:0000166	F	nucleotide binding
p5.00_sc00106_p0028	GO:0000166	F	nucleotide binding
p5.00_sc00223_p0003	GO:0005488	F	binding
p5.00_sc00223_p0004	GO:0009058	P	biosynthetic process
p5.00_sc00001_p0389	GO:0009058	P	biosynthetic process
p5.00_sc00018_p0039	GO:0005623	C	cell
p5.00_sc00050_p0108	GO:0003674	F	molecular_function
p5.00_sc36399_p0001	GO:0003674	F	molecular_function
p5.00_sc00001_p0388	GO:0003674	F	molecular_function
p5.00_sc00050_p0110	GO:0003674	F	molecular_function
p5.00_sc00050_p0112	GO:0003674	F	molecular_function
p5.00_sc00023_p0007	GO:0003674	F	molecular_function
p5.00_sc00001_p0387	GO:0006950	P	response to stress
p5.00_sc00001_p0388	GO:0006950	P	response to stress
p5.00_sc00050_p0114	GO:0009628	P	response to abiotic stimulus
p5.00_sc00011_p0024	GO:0003824	F	catalytic activity
p5.00_sc00028_p0022	GO:0009056	P	catabolic process
p5.00_sc00324_p0016	GO:0009653	P	anatomical structure morphogenesis
p5.00_sc00324_p0016	GO:0040007	P	growth
p5.00_sc00104_p0081	GO:0003674	F	molecular_function
p5.00_sc00104_p0081	GO:0008150	P	biological_process
p5.00_sc00104_p0069	GO:0008152	P	metabolic process
p5.00_sc00122_p0002	GO:0005739	C	mitochondrion
p5.00_sc00018_p0223	GO:0005739	C	mitochondrion
p5.00_sc00008_p0091	GO:0005488	F	binding
p5.00_sc00008_p0093	GO:0006629	P	lipid metabolic process
p5.00_sc00061_p0012	GO:0005829	C	cytosol
p5.00_sc00003_p0351	GO:0005215	F	transporter activity
p5.00_sc00008_p0106	GO:0003674	F	molecular_function
p5.00_sc00008_p0106	GO:0008150	P	biological_process
p5.00_sc00084_p0041	GO:0016740	F	transferase activity
p5.00_sc00084_p0041	GO:0008150	P	biological_process
p5.00_sc00084_p0038	GO:0003700	F	sequence-specific DNA binding transcription factor
p5.00_sc00084_p0036	GO:0006629	P	lipid metabolic process
p5.00_sc00058_p0078	GO:0019748	P	secondary metabolic process
p5.00_sc00017_p0172	GO:0009908	P	flower development
p5.00_sc00017_p0172	GO:0009058	P	biosynthetic process
p5.00_sc02278_p0001	GO:0009987	P	cellular process
p5.00_sc00084_p0033	GO:0008152	P	metabolic process
p5.00_sc00108_p0035	GO:0006259	P	DNA metabolic process
p5.00_sc01115_p0002	GO:0009653	P	anatomical structure morphogenesis
p5.00_sc01115_p0002	GO:0005768	C	endosome
p5.00_sc00084_p0027	GO:0005794	C	Golgi apparatus
p5.00_sc00084_p0020	GO:0003723	F	RNA binding
p5.00_sc02774_p0001	GO:0009987	P	cellular process
p5.00_sc02936_p0002	GO:0006950	P	response to stress
p5.00_sc03694_p0001	GO:0003677	F	DNA binding
p5.00_sc01754_p0001	GO:0005623	C	cell
p5.00_sc00389_p0019	GO:0005623	C	cell
p5.00_sc00389_p0019	GO:0016020	C	membrane
p5.00_sc00389_p0019	GO:0009058	P	biosynthetic process
p5.00_sc00544_p0002	GO:0008152	P	metabolic process
p5.00_sc00544_p0001	GO:0005488	F	binding
p5.00_sc02106_p0001	GO:0005737	C	cytoplasm
p5.00_sc00098_p0019	GO:0016043	P	cellular component organization
p5.00_sc01810_p0001	GO:0003674	F	molecular_function
p5.00_sc01810_p0001	GO:0005575	C	cellular_component
p5.00_sc00018_p0190	GO:0005829	C	cytosol
p5.00_sc00001_p0024	GO:0008150	P	biological_process
p5.00_sc00001_p0015	GO:0006139	P	nucleobase, nucleoside, nucleotide and nucleic aci
p5.00_sc00039_p0155	GO:0009790	P	embryo development
p5.00_sc00039_p0155	GO:0009058	P	biosynthetic process
p5.00_sc00039_p0152	GO:0005634	C	nucleus
p5.00_sc00028_p0086	GO:0005634	C	nucleus
p5.00_sc00018_p0159	GO:0000166	F	nucleotide binding
p5.00_sc00039_p0152	GO:0016301	F	kinase activity
p5.00_sc00028_p0086	GO:0016301	F	kinase activity
p5.00_sc00018_p0159	GO:0005737	C	cytoplasm
p5.00_sc00028_p0086	GO:0005886	C	plasma membrane
p5.00_sc00028_p0083	GO:0009987	P	cellular process
p5.00_sc00028_p0083	GO:0005488	F	binding
p5.00_sc00028_p0081	GO:0016787	F	hydrolase activity
p5.00_sc00039_p0140	GO:0016043	P	cellular component organization
p5.00_sc00018_p0170	GO:0016043	P	cellular component organization
p5.00_sc00018_p0170	GO:0016049	P	cell growth
p5.00_sc00104_p0066	GO:0009987	P	cellular process
p5.00_sc00028_p0075	GO:0030154	P	cell differentiation
p5.00_sc00028_p0075	GO:0005737	C	cytoplasm
p5.00_sc00027_p0040	GO:0005623	C	cell
p5.00_sc00027_p0038	GO:0008152	P	metabolic process
p5.00_sc00018_p0179	GO:0006139	P	nucleobase, nucleoside, nucleotide and nucleic aci
p5.00_sc00028_p0069	GO:0000166	F	nucleotide binding
p5.00_sc00018_p0179	GO:0005215	F	transporter activity
p5.00_sc00028_p0068	GO:0005773	C	vacuole
p5.00_sc00028_p0068	GO:0019538	P	protein metabolic process
p5.00_sc00028_p0068	GO:0005618	C	cell wall
p5.00_sc00175_p0008	GO:0007165	P	signal transduction
p5.00_sc00175_p0008	GO:0016301	F	kinase activity
p5.00_sc00175_p0001	GO:0016301	F	kinase activity
p5.00_sc00185_p0014	GO:0006464	P	protein modification process
p5.00_sc00185_p0014	GO:0004872	F	receptor activity
p5.00_sc00185_p0014	GO:0004871	F	signal transducer activity
p5.00_sc00410_p0025	GO:0006139	P	nucleobase, nucleoside, nucleotide and nucleic aci
p5.00_sc00160_p0022	GO:0005737	C	cytoplasm
p5.00_sc00160_p0011	GO:0009058	P	biosynthetic process
p5.00_sc00038_p0180	GO:0003674	F	molecular_function
p5.00_sc00038_p0180	GO:0005488	F	binding
p5.00_sc00160_p0004	GO:0005623	C	cell
p5.00_sc00038_p0164	GO:0006950	P	response to stress
p5.00_sc00020_p0205	GO:0008152	P	metabolic process
p5.00_sc00001_p0141	GO:0006629	P	lipid metabolic process
p5.00_sc00059_p0039	GO:0009987	P	cellular process
p5.00_sc00104_p0066	GO:0016301	F	kinase activity
p5.00_sc00104_p0064	GO:0005623	C	cell
p5.00_sc00105_p0005	GO:0003700	F	sequence-specific DNA binding transcription factor
p5.00_sc00105_p0010	GO:0006810	P	transport
p5.00_sc00105_p0014	GO:0005623	C	cell
p5.00_sc00116_p0033	GO:0016020	C	membrane
p5.00_sc00166_p0066	GO:0006950	P	response to stress
p5.00_sc00166_p0066	GO:0016787	F	hydrolase activity
p5.00_sc00001_p0101	GO:0016787	F	hydrolase activity
p5.00_sc00001_p0107	GO:0005634	C	nucleus
p5.00_sc00039_p0167	GO:0005634	C	nucleus
p5.00_sc00039_p0167	GO:0005737	C	cytoplasm
p5.00_sc00076_p0097	GO:0005515	F	protein binding
p5.00_sc00005_p0040	GO:0008152	P	metabolic process
p5.00_sc00254_p0020	GO:0005622	C	intracellular
p5.00_sc00001_p0535	GO:0005575	C	cellular_component
p5.00_sc00065_p0023	GO:0005575	C	cellular_component
p5.00_sc00254_p0025	GO:0006139	P	nucleobase, nucleoside, nucleotide and nucleic aci
p5.00_sc00065_p0023	GO:0006139	P	nucleobase, nucleoside, nucleotide and nucleic aci
p5.00_sc00065_p0056	GO:0005575	C	cellular_component
p5.00_sc00001_p0852	GO:0008152	P	metabolic process
p5.00_sc00072_p0052	GO:0003677	F	DNA binding
p5.00_sc00072_p0052	GO:0005634	C	nucleus
p5.00_sc05663_p0002	GO:0009987	P	cellular process
p5.00_sc08685_p0001	GO:0008150	P	biological_process
p5.00_sc00136_p0007	GO:0019538	P	protein metabolic process
p5.00_sc00027_p0090	GO:0005515	F	protein binding
p5.00_sc00233_p0003	GO:0008150	P	biological_process
p5.00_sc00080_p0061	GO:0006464	P	protein modification process
p5.00_sc00259_p0018	GO:0005634	C	nucleus
p5.00_sc00154_p0050	GO:0009791	P	post-embryonic development
p5.00_sc00259_p0018	GO:0007275	P	multicellular organismal development
p5.00_sc00065_p0109	GO:0005829	C	cytosol
p5.00_sc00086_p0021	GO:0009987	P	cellular process
p5.00_sc00032_p0085	GO:0009987	P	cellular process
p5.00_sc00032_p0085	GO:0006629	P	lipid metabolic process
p5.00_sc00238_p0006	GO:0000003	P	reproduction
p5.00_sc00238_p0006	GO:0009791	P	post-embryonic development
p5.00_sc00238_p0006	GO:0009790	P	embryo development
p5.00_sc00087_p0025	GO:0005623	C	cell
p5.00_sc00076_p0018	GO:0005623	C	cell
p5.00_sc00076_p0017	GO:0005623	C	cell
p5.00_sc00087_p0025	GO:0000003	P	reproduction
p5.00_sc00076_p0019	GO:0000003	P	reproduction
p5.00_sc00076_p0017	GO:0009719	P	response to endogenous stimulus
p5.00_sc00076_p0018	GO:0009987	P	cellular process
p5.00_sc00151_p0058	GO:0008150	P	biological_process
p5.00_sc00011_p0031	GO:0009058	P	biosynthetic process
p5.00_sc00011_p0031	GO:0006139	P	nucleobase, nucleoside, nucleotide and nucleic aci
p5.00_sc00113_p0054	GO:0006139	P	nucleobase, nucleoside, nucleotide and nucleic aci
p5.00_sc00095_p0002	GO:0009653	P	anatomical structure morphogenesis
p5.00_sc00011_p0031	GO:0007275	P	multicellular organismal development
p5.00_sc00095_p0002	GO:0003700	F	sequence-specific DNA binding transcription factor
p5.00_sc00151_p0049	GO:0008150	P	biological_process
p5.00_sc00113_p0057	GO:0009987	P	cellular process
p5.00_sc00001_p0340	GO:0008152	P	metabolic process
p5.00_sc00035_p0104	GO:0003674	F	molecular_function
p5.00_sc00149_p0028	GO:0008150	P	biological_process
p5.00_sc00004_p0401	GO:0009791	P	post-embryonic development
p5.00_sc00004_p0400	GO:0009987	P	cellular process
p5.00_sc00001_p0607	GO:0009987	P	cellular process
p5.00_sc00004_p0401	GO:0005515	F	protein binding
p5.00_sc00004_p0400	GO:0009058	P	biosynthetic process
p5.00_sc00058_p0110	GO:0006139	P	nucleobase, nucleoside, nucleotide and nucleic aci
p5.00_sc00004_p0396	GO:0006950	P	response to stress
p5.00_sc00004_p0395	GO:0003674	F	molecular_function
p5.00_sc00004_p0335	GO:0005886	C	plasma membrane
p5.00_sc00060_p0051	GO:0006464	P	protein modification process
p5.00_sc00090_p0033	GO:0005634	C	nucleus
p5.00_sc00276_p0015	GO:0007275	P	multicellular organismal development
p5.00_sc00060_p0058	GO:0006950	P	response to stress
p5.00_sc00090_p0033	GO:0009628	P	response to abiotic stimulus
p5.00_sc00090_p0034	GO:0009628	P	response to abiotic stimulus
p5.00_sc00481_p0015	GO:0005575	C	cellular_component
p5.00_sc00060_p0095	GO:0009058	P	biosynthetic process
p5.00_sc00481_p0016	GO:0009058	P	biosynthetic process
p5.00_sc00060_p0095	GO:0005975	P	carbohydrate metabolic process
p5.00_sc00060_p0093	GO:0005488	F	binding
p5.00_sc00060_p0090	GO:0009536	C	plastid
p5.00_sc00060_p0089	GO:0009536	C	plastid
p5.00_sc00442_p0002	GO:0016043	P	cellular component organization
p5.00_sc00442_p0002	GO:0009987	P	cellular process
p5.00_sc00006_p0120	GO:0005622	C	intracellular
p5.00_sc00060_p0082	GO:0009056	P	catabolic process
p5.00_sc00276_p0005	GO:0006950	P	response to stress
p5.00_sc00276_p0005	GO:0005783	C	endoplasmic reticulum
p5.00_sc00276_p0005	GO:0009607	P	response to biotic stimulus
p5.00_sc00126_p0019	GO:0030154	P	cell differentiation
p5.00_sc00126_p0018	GO:0003824	F	catalytic activity
p5.00_sc00001_p0290	GO:0000003	P	reproduction
p5.00_sc00001_p0290	GO:0009791	P	post-embryonic development
p5.00_sc00105_p0025	GO:0016020	C	membrane
p5.00_sc00018_p0246	GO:0016020	C	membrane
p5.00_sc00018_p0246	GO:0005575	C	cellular_component
p5.00_sc00105_p0025	GO:0005829	C	cytosol
p5.00_sc00018_p0246	GO:0005488	F	binding
p5.00_sc00018_p0246	GO:0000003	P	reproduction
p5.00_sc00018_p0245	GO:0005622	C	intracellular
p5.00_sc00072_p0013	GO:0003824	F	catalytic activity
p5.00_sc00105_p0039	GO:0000003	P	reproduction
p5.00_sc00105_p0039	GO:0009058	P	biosynthetic process
p5.00_sc00105_p0039	GO:0009653	P	anatomical structure morphogenesis
p5.00_sc00018_p0254	GO:0005773	C	vacuole
p5.00_sc00105_p0048	GO:0008150	P	biological_process
p5.00_sc00018_p0255	GO:0005634	C	nucleus
p5.00_sc00018_p0255	GO:0009791	P	post-embryonic development
p5.00_sc00018_p0255	GO:0009987	P	cellular process
p5.00_sc00018_p0267	GO:0000166	F	nucleotide binding
p5.00_sc00018_p0267	GO:0005215	F	transporter activity
p5.00_sc00039_p0028	GO:0030154	P	cell differentiation
p5.00_sc00018_p0267	GO:0005515	F	protein binding
p5.00_sc00018_p0267	GO:0006950	P	response to stress
p5.00_sc00435_p0002	GO:0019725	P	cellular homeostasis
p5.00_sc00435_p0002	GO:0009536	C	plastid
p5.00_sc00003_p0187	GO:0005739	C	mitochondrion
p5.00_sc00003_p0193	GO:0003674	F	molecular_function
p5.00_sc01142_p0001	GO:0008152	P	metabolic process
p5.00_sc00003_p0201	GO:0005829	C	cytosol
p5.00_sc01101_p0002	GO:0000003	P	reproduction
p5.00_sc00003_p0203	GO:0006810	P	transport
p5.00_sc00003_p0203	GO:0009607	P	response to biotic stimulus
p5.00_sc02389_p0001	GO:0016740	F	transferase activity
p5.00_sc02389_p0001	GO:0009719	P	response to endogenous stimulus
p5.00_sc00519_p0009	GO:0016787	F	hydrolase activity
p5.00_sc00519_p0009	GO:0006629	P	lipid metabolic process
p5.00_sc00063_p0057	GO:0016787	F	hydrolase activity
p5.00_sc00008_p0218	GO:0006139	P	nucleobase, nucleoside, nucleotide and nucleic aci
p5.00_sc00008_p0205	GO:0008150	P	biological_process
p5.00_sc00061_p0082	GO:0006810	P	transport
p5.00_sc00008_p0227	GO:0009987	P	cellular process
p5.00_sc00061_p0058	GO:0019538	P	protein metabolic process
p5.00_sc00061_p0058	GO:0009987	P	cellular process
p5.00_sc00008_p0186	GO:0005515	F	protein binding
p5.00_sc00008_p0181	GO:0009987	P	cellular process
p5.00_sc00287_p0002	GO:0005215	F	transporter activity
p5.00_sc10340_p0001	GO:0006139	P	nucleobase, nucleoside, nucleotide and nucleic aci
p5.00_sc10340_p0001	GO:0009908	P	flower development
p5.00_sc10340_p0001	GO:0005634	C	nucleus
p5.00_sc10340_p0001	GO:0005515	F	protein binding
p5.00_sc00149_p0043	GO:0009058	P	biosynthetic process
p5.00_sc00149_p0041	GO:0009791	P	post-embryonic development
p5.00_sc00149_p0041	GO:0009790	P	embryo development
p5.00_sc00008_p0021	GO:0008150	P	biological_process
p5.00_sc00209_p0032	GO:0005829	C	cytosol
p5.00_sc07300_p0002	GO:0005215	F	transporter activity
p5.00_sc07300_p0002	GO:0009056	P	catabolic process
p5.00_sc00004_p0197	GO:0016787	F	hydrolase activity
p5.00_sc00027_p0005	GO:0009058	P	biosynthetic process
p5.00_sc00004_p0196	GO:0005515	F	protein binding
p5.00_sc00004_p0196	GO:0009628	P	response to abiotic stimulus
p5.00_sc00027_p0005	GO:0009791	P	post-embryonic development
p5.00_sc00209_p0007	GO:0006810	P	transport
p5.00_sc00194_p0012	GO:0003824	F	catalytic activity
p5.00_sc00038_p0013	GO:0009719	P	response to endogenous stimulus
p5.00_sc01238_p0002	GO:0016043	P	cellular component organization
p5.00_sc01238_p0002	GO:0009987	P	cellular process
p5.00_sc01238_p0002	GO:0006091	P	generation of precursor metabolites and energy
p5.00_sc00154_p0014	GO:0003674	F	molecular_function
p5.00_sc00282_p0012	GO:0005886	C	plasma membrane
p5.00_sc00154_p0012	GO:0005575	C	cellular_component
p5.00_sc00154_p0013	GO:0006950	P	response to stress
p5.00_sc00038_p0006	GO:0006950	P	response to stress
p5.00_sc00634_p0002	GO:0016787	F	hydrolase activity
p5.00_sc00060_p0062	GO:0008152	P	metabolic process
p5.00_sc00060_p0062	GO:0016787	F	hydrolase activity
p5.00_sc00276_p0013	GO:0005515	F	protein binding
p5.00_sc00049_p0028	GO:0003677	F	DNA binding
p5.00_sc00049_p0028	GO:0003700	F	sequence-specific DNA binding transcription factor
p5.00_sc00034_p0162	GO:0006139	P	nucleobase, nucleoside, nucleotide and nucleic aci
p5.00_sc00006_p0056	GO:0005488	F	binding
p5.00_sc01646_p0001	GO:0003677	F	DNA binding
p5.00_sc01646_p0001	GO:0006139	P	nucleobase, nucleoside, nucleotide and nucleic aci
p5.00_sc00031_p0014	GO:0003677	F	DNA binding
p5.00_sc00241_p0001	GO:0005634	C	nucleus
p5.00_sc00241_p0001	GO:0009058	P	biosynthetic process
p5.00_sc00015_p0126	GO:0003700	F	sequence-specific DNA binding transcription factor
p5.00_sc00031_p0014	GO:0003700	F	sequence-specific DNA binding transcription factor
p5.00_sc00003_p0421	GO:0005634	C	nucleus
p5.00_sc00003_p0421	GO:0016301	F	kinase activity
p5.00_sc00210_p0008	GO:0005575	C	cellular_component
p5.00_sc00094_p0044	GO:0004518	F	nuclease activity
p5.00_sc00094_p0047	GO:0003674	F	molecular_function
p5.00_sc00293_p0012	GO:0016301	F	kinase activity
p5.00_sc00210_p0015	GO:0005634	C	nucleus
p5.00_sc00094_p0055	GO:0019538	P	protein metabolic process
p5.00_sc00004_p0175	GO:0006950	P	response to stress
p5.00_sc00004_p0175	GO:0009628	P	response to abiotic stimulus
p5.00_sc00130_p0053	GO:0016020	C	membrane
p5.00_sc00130_p0052	GO:0008152	P	metabolic process
p5.00_sc00004_p0164	GO:0005886	C	plasma membrane
p5.00_sc00256_p0001	GO:0003674	F	molecular_function
p5.00_sc00073_p0039	GO:0005575	C	cellular_component
p5.00_sc00210_p0032	GO:0003674	F	molecular_function
p5.00_sc00003_p0443	GO:0005575	C	cellular_component
p5.00_sc00210_p0034	GO:0008150	P	biological_process
p5.00_sc00070_p0096	GO:0005575	C	cellular_component
p5.00_sc00034_p0090	GO:0005575	C	cellular_component
p5.00_sc00052_p0032	GO:0003674	F	molecular_function
p5.00_sc00052_p0033	GO:0008150	P	biological_process
p5.00_sc00125_p0037	GO:0005575	C	cellular_component
p5.00_sc00261_p0005	GO:0005575	C	cellular_component
p5.00_sc00261_p0005	GO:0009653	P	anatomical structure morphogenesis
p5.00_sc00261_p0005	GO:0009058	P	biosynthetic process
p5.00_sc00261_p0005	GO:0006139	P	nucleobase, nucleoside, nucleotide and nucleic aci
p5.00_sc00073_p0060	GO:0003700	F	sequence-specific DNA binding transcription factor
p5.00_sc00057_p0007	GO:0003700	F	sequence-specific DNA binding transcription factor
p5.00_sc00261_p0005	GO:0003700	F	sequence-specific DNA binding transcription factor
p5.00_sc00162_p0015	GO:0008150	P	biological_process
p5.00_sc00610_p0003	GO:0008152	P	metabolic process
p5.00_sc00610_p0001	GO:0003824	F	catalytic activity
p5.00_sc00539_p0001	GO:0005488	F	binding
p5.00_sc00393_p0004	GO:0005488	F	binding
p5.00_sc00180_p0020	GO:0008152	P	metabolic process
p5.00_sc00046_p0046	GO:0008152	P	metabolic process
p5.00_sc00046_p0046	GO:0009536	C	plastid
p5.00_sc00057_p0091	GO:0016740	F	transferase activity
p5.00_sc01169_p0002	GO:0008152	P	metabolic process
p5.00_sc00057_p0091	GO:0008152	P	metabolic process
p5.00_sc10507_p0001	GO:0008152	P	metabolic process
p5.00_sc01169_p0002	GO:0003824	F	catalytic activity
p5.00_sc00701_p0003	GO:0006464	P	protein modification process
p5.00_sc00180_p0005	GO:0019538	P	protein metabolic process
p5.00_sc00180_p0005	GO:0009987	P	cellular process
p5.00_sc00057_p0066	GO:0009987	P	cellular process
p5.00_sc00180_p0005	GO:0005515	F	protein binding
p5.00_sc00057_p0066	GO:0005515	F	protein binding
p5.00_sc00206_p0003	GO:0040007	P	growth
p5.00_sc00206_p0003	GO:0008152	P	metabolic process
p5.00_sc00206_p0003	GO:0009987	P	cellular process
p5.00_sc00206_p0003	GO:0005886	C	plasma membrane
p5.00_sc00206_p0002	GO:0006139	P	nucleobase, nucleoside, nucleotide and nucleic aci
p5.00_sc00206_p0002	GO:0007275	P	multicellular organismal development
p5.00_sc00206_p0002	GO:0009719	P	response to endogenous stimulus
p5.00_sc00057_p0068	GO:0009987	P	cellular process
p5.00_sc00701_p0001	GO:0003677	F	DNA binding
p5.00_sc00057_p0063	GO:0005886	C	plasma membrane
p5.00_sc00003_p0156	GO:0006139	P	nucleobase, nucleoside, nucleotide and nucleic aci
p5.00_sc00700_p0001	GO:0005488	F	binding
p5.00_sc00003_p0138	GO:0003676	F	nucleic acid binding
p5.00_sc00003_p0132	GO:0007165	P	signal transduction
p5.00_sc00121_p0098	GO:0007165	P	signal transduction
p5.00_sc00121_p0098	GO:0006139	P	nucleobase, nucleoside, nucleotide and nucleic aci
p5.00_sc00003_p0125	GO:0003674	F	molecular_function
p5.00_sc00009_p0039	GO:0003674	F	molecular_function
p5.00_sc00009_p0038	GO:0003674	F	molecular_function
p5.00_sc00009_p0039	GO:0005575	C	cellular_component
p5.00_sc38349_p0001	GO:0016020	C	membrane
p5.00_sc00021_p0060	GO:0016740	F	transferase activity
p5.00_sc00021_p0061	GO:0009056	P	catabolic process
p5.00_sc00070_p0115	GO:0009056	P	catabolic process
p5.00_sc00017_p0036	GO:0009987	P	cellular process
p5.00_sc00021_p0061	GO:0005737	C	cytoplasm
p5.00_sc00009_p0018	GO:0005575	C	cellular_component
p5.00_sc00021_p0054	GO:0009058	P	biosynthetic process
p5.00_sc00070_p0122	GO:0016020	C	membrane
p5.00_sc00018_p0094	GO:0008152	P	metabolic process
p5.00_sc00126_p0042	GO:0005975	P	carbohydrate metabolic process
p5.00_sc00126_p0047	GO:0005635	C	nuclear envelope
p5.00_sc00105_p0041	GO:0005515	F	protein binding
p5.00_sc00105_p0044	GO:0006950	P	response to stress
p5.00_sc00104_p0018	GO:0009607	P	response to biotic stimulus
p5.00_sc00105_p0044	GO:0009987	P	cellular process
p5.00_sc00104_p0017	GO:0009536	C	plastid
p5.00_sc00104_p0018	GO:0005215	F	transporter activity
p5.00_sc00104_p0017	GO:0006139	P	nucleobase, nucleoside, nucleotide and nucleic aci
p5.00_sc00078_p0002	GO:0016787	F	hydrolase activity
p5.00_sc00105_p0052	GO:0009058	P	biosynthetic process
p5.00_sc00112_p0030	GO:0005575	C	cellular_component
p5.00_sc00112_p0030	GO:0003677	F	DNA binding
p5.00_sc00084_p0116	GO:0003676	F	nucleic acid binding
p5.00_sc00246_p0004	GO:0030234	F	enzyme regulator activity
p5.00_sc00209_p0014	GO:0030154	P	cell differentiation
p5.00_sc00082_p0051	GO:0016740	F	transferase activity
p5.00_sc00228_p0022	GO:0016740	F	transferase activity
p5.00_sc00082_p0051	GO:0006464	P	protein modification process
p5.00_sc00246_p0021	GO:0006464	P	protein modification process
p5.00_sc00082_p0051	GO:0005975	P	carbohydrate metabolic process
p5.00_sc00058_p0021	GO:0003677	F	DNA binding
p5.00_sc00246_p0023	GO:0005634	C	nucleus
p5.00_sc00058_p0021	GO:0005634	C	nucleus
p5.00_sc00058_p0021	GO:0003700	F	sequence-specific DNA binding transcription factor
p5.00_sc00091_p0046	GO:0009987	P	cellular process
p5.00_sc00069_p0155	GO:0008150	P	biological_process
p5.00_sc00069_p0141	GO:0009987	P	cellular process
p5.00_sc00069_p0141	GO:0019725	P	cellular homeostasis
p5.00_sc00003_p0089	GO:0019725	P	cellular homeostasis
p5.00_sc00003_p0088	GO:0005515	F	protein binding
p5.00_sc00270_p0004	GO:0009058	P	biosynthetic process
p5.00_sc00004_p0160	GO:0009058	P	biosynthetic process
p5.00_sc00003_p0088	GO:0009058	P	biosynthetic process
p5.00_sc00071_p0083	GO:0016020	C	membrane
p5.00_sc00356_p0017	GO:0008152	P	metabolic process
p5.00_sc00356_p0017	GO:0016740	F	transferase activity
p5.00_sc00071_p0083	GO:0005773	C	vacuole
p5.00_sc00071_p0083	GO:0005618	C	cell wall
p5.00_sc00356_p0017	GO:0005886	C	plasma membrane
p5.00_sc00149_p0045	GO:0009719	P	response to endogenous stimulus
p5.00_sc00038_p0003	GO:0005634	C	nucleus
p5.00_sc00038_p0003	GO:0009653	P	anatomical structure morphogenesis
p5.00_sc00038_p0002	GO:0009653	P	anatomical structure morphogenesis
p5.00_sc00038_p0003	GO:0009058	P	biosynthetic process
p5.00_sc00038_p0003	GO:0006139	P	nucleobase, nucleoside, nucleotide and nucleic aci
p5.00_sc00038_p0003	GO:0009908	P	flower development
p5.00_sc00357_p0002	GO:0005829	C	cytosol
p5.00_sc00149_p0053	GO:0005773	C	vacuole
p5.00_sc00025_p0009	GO:0006810	P	transport
p5.00_sc00025_p0009	GO:0009987	P	cellular process
p5.00_sc00078_p0011	GO:0009987	P	cellular process
p5.00_sc00091_p0058	GO:0016043	P	cellular component organization
p5.00_sc00025_p0009	GO:0005488	F	binding
p5.00_sc00091_p0058	GO:0005215	F	transporter activity
p5.00_sc00025_p0009	GO:0005840	C	ribosome
p5.00_sc00078_p0004	GO:0005488	F	binding
p5.00_sc00229_p0013	GO:0008150	P	biological_process
p5.00_sc00052_p0036	GO:0009987	P	cellular process
p5.00_sc00261_p0010	GO:0006810	P	transport
p5.00_sc00052_p0036	GO:0040007	P	growth
p5.00_sc00261_p0010	GO:0009991	P	response to extracellular stimulus
p5.00_sc00052_p0036	GO:0006464	P	protein modification process
p5.00_sc00036_p0131	GO:0008150	P	biological_process
p5.00_sc00082_p0009	GO:0005634	C	nucleus
p5.00_sc00157_p0005	GO:0009058	P	biosynthetic process
p5.00_sc00004_p0040	GO:0006950	P	response to stress
p5.00_sc00004_p0040	GO:0009628	P	response to abiotic stimulus
p5.00_sc00004_p0040	GO:0009719	P	response to endogenous stimulus
p5.00_sc00125_p0006	GO:0005975	P	carbohydrate metabolic process
p5.00_sc00091_p0021	GO:0005975	P	carbohydrate metabolic process
p5.00_sc00078_p0036	GO:0003824	F	catalytic activity
p5.00_sc00091_p0030	GO:0006810	P	transport
p5.00_sc00078_p0035	GO:0005783	C	endoplasmic reticulum
p5.00_sc00091_p0031	GO:0005215	F	transporter activity
p5.00_sc00091_p0031	GO:0008150	P	biological_process
p5.00_sc00091_p0032	GO:0006950	P	response to stress
p5.00_sc00078_p0031	GO:0006950	P	response to stress
p5.00_sc00147_p0017	GO:0009536	C	plastid
p5.00_sc00078_p0030	GO:0005773	C	vacuole
p5.00_sc00078_p0029	GO:0009536	C	plastid
p5.00_sc00078_p0022	GO:0009056	P	catabolic process
p5.00_sc00091_p0038	GO:0006139	P	nucleobase, nucleoside, nucleotide and nucleic aci
p5.00_sc00078_p0022	GO:0009536	C	plastid
p5.00_sc00078_p0022	GO:0005739	C	mitochondrion
p5.00_sc00091_p0038	GO:0005739	C	mitochondrion
p5.00_sc02952_p0001	GO:0009987	P	cellular process
p5.00_sc02952_p0001	GO:0009536	C	plastid
p5.00_sc00091_p0042	GO:0008152	P	metabolic process
p5.00_sc00159_p0007	GO:0030234	F	enzyme regulator activity
p5.00_sc00084_p0099	GO:0016020	C	membrane
p5.00_sc00245_p0020	GO:0003674	F	molecular_function
p5.00_sc00112_p0010	GO:0005575	C	cellular_component
p5.00_sc00020_p0241	GO:0009628	P	response to abiotic stimulus
p5.00_sc00020_p0241	GO:0006464	P	protein modification process
p5.00_sc00020_p0237	GO:0005737	C	cytoplasm
p5.00_sc00020_p0229	GO:0008150	P	biological_process
p5.00_sc00084_p0062	GO:0016020	C	membrane
p5.00_sc00084_p0062	GO:0009058	P	biosynthetic process
p5.00_sc00084_p0063	GO:0003824	F	catalytic activity
p5.00_sc00003_p0022	GO:0006139	P	nucleobase, nucleoside, nucleotide and nucleic aci
p5.00_sc00003_p0022	GO:0005739	C	mitochondrion
p5.00_sc00003_p0022	GO:0000003	P	reproduction
p5.00_sc00069_p0037	GO:0009058	P	biosynthetic process
p5.00_sc00336_p0009	GO:0005623	C	cell
p5.00_sc00002_p0331	GO:0009058	P	biosynthetic process
p5.00_sc00001_p0556	GO:0009987	P	cellular process
p5.00_sc00001_p0556	GO:0019748	P	secondary metabolic process
p5.00_sc00002_p0331	GO:0003824	F	catalytic activity
p5.00_sc00003_p0004	GO:0005886	C	plasma membrane
p5.00_sc00112_p0040	GO:0009628	P	response to abiotic stimulus
p5.00_sc00099_p0013	GO:0009628	P	response to abiotic stimulus
p5.00_sc00099_p0013	GO:0016787	F	hydrolase activity
p5.00_sc00084_p0118	GO:0003677	F	DNA binding
p5.00_sc00013_p0139	GO:0006950	P	response to stress
p5.00_sc00013_p0139	GO:0009719	P	response to endogenous stimulus
p5.00_sc00159_p0007	GO:0005575	C	cellular_component
p5.00_sc00189_p0032	GO:0005975	P	carbohydrate metabolic process
p5.00_sc00172_p0021	GO:0003824	F	catalytic activity
p5.00_sc00032_p0116	GO:0003824	F	catalytic activity
p5.00_sc00032_p0112	GO:0016787	F	hydrolase activity
p5.00_sc00158_p0013	GO:0005975	P	carbohydrate metabolic process
p5.00_sc00032_p0099	GO:0009987	P	cellular process
p5.00_sc00032_p0099	GO:0006950	P	response to stress
p5.00_sc00032_p0099	GO:0005739	C	mitochondrion
p5.00_sc00405_p0001	GO:0005576	C	extracellular region
p5.00_sc00172_p0018	GO:0016787	F	hydrolase activity
p5.00_sc00158_p0001	GO:0008152	P	metabolic process
p5.00_sc00405_p0002	GO:0005618	C	cell wall
p5.00_sc00172_p0018	GO:0005618	C	cell wall
p5.00_sc00084_p0062	GO:0005623	C	cell
p5.00_sc00065_p0048	GO:0008152	P	metabolic process
p5.00_sc00084_p0056	GO:0009628	P	response to abiotic stimulus
p5.00_sc00084_p0056	GO:0005829	C	cytosol
p5.00_sc00020_p0220	GO:0016020	C	membrane
p5.00_sc00245_p0006	GO:0005886	C	plasma membrane
p5.00_sc00020_p0217	GO:0006259	P	DNA metabolic process
p5.00_sc00084_p0050	GO:0003824	F	catalytic activity
p5.00_sc00020_p0217	GO:0009056	P	catabolic process
p5.00_sc00084_p0048	GO:0016020	C	membrane
p5.00_sc00084_p0048	GO:0008150	P	biological_process
p5.00_sc00245_p0004	GO:0019538	P	protein metabolic process
p5.00_sc00008_p0257	GO:0016740	F	transferase activity
p5.00_sc12592_p0001	GO:0016740	F	transferase activity
p5.00_sc00018_p0270	GO:0005739	C	mitochondrion
p5.00_sc00018_p0270	GO:0009987	P	cellular process
p5.00_sc00018_p0271	GO:0008150	P	biological_process
p5.00_sc00033_p0123	GO:0006091	P	generation of precursor metabolites and energy
p5.00_sc00033_p0123	GO:0015979	P	photosynthesis
p5.00_sc00028_p0131	GO:0005623	C	cell
p5.00_sc00028_p0126	GO:0008152	P	metabolic process
p5.00_sc00028_p0124	GO:0016787	F	hydrolase activity
p5.00_sc00028_p0131	GO:0006629	P	lipid metabolic process
p5.00_sc00022_p0050	GO:0005515	F	protein binding
p5.00_sc00022_p0052	GO:0008152	P	metabolic process
p5.00_sc00022_p0057	GO:0006950	P	response to stress
p5.00_sc00022_p0057	GO:0009628	P	response to abiotic stimulus
p5.00_sc00158_p0008	GO:0008152	P	metabolic process
p5.00_sc00158_p0008	GO:0008150	P	biological_process
p5.00_sc00405_p0005	GO:0008152	P	metabolic process
p5.00_sc00032_p0108	GO:0008152	P	metabolic process
p5.00_sc00405_p0005	GO:0000166	F	nucleotide binding
p5.00_sc00405_p0005	GO:0009991	P	response to extracellular stimulus
p5.00_sc00086_p0029	GO:0006950	P	response to stress
p5.00_sc00032_p0097	GO:0000166	F	nucleotide binding
p5.00_sc00158_p0002	GO:0006950	P	response to stress
p5.00_sc00032_p0106	GO:0016020	C	membrane
p5.00_sc00158_p0027	GO:0016043	P	cellular component organization
p5.00_sc00189_p0040	GO:0003700	F	sequence-specific DNA binding transcription factor
p5.00_sc01439_p0001	GO:0003674	F	molecular_function
p5.00_sc00032_p0073	GO:0009628	P	response to abiotic stimulus
p5.00_sc01439_p0002	GO:0003824	F	catalytic activity
p5.00_sc00032_p0074	GO:0006464	P	protein modification process
p5.00_sc00086_p0016	GO:0009838	P	abscission
p5.00_sc00189_p0045	GO:0005515	F	protein binding
p5.00_sc00032_p0086	GO:0006950	P	response to stress
p5.00_sc00086_p0022	GO:0009628	P	response to abiotic stimulus
p5.00_sc00083_p0066	GO:0009628	P	response to abiotic stimulus
p5.00_sc00032_p0086	GO:0005488	F	binding
p5.00_sc00032_p0087	GO:0009653	P	anatomical structure morphogenesis
p5.00_sc00605_p0004	GO:0005737	C	cytoplasm
p5.00_sc00032_p0086	GO:0005737	C	cytoplasm
p5.00_sc00315_p0001	GO:0007154	P	cell communication
p5.00_sc00315_p0001	GO:0003824	F	catalytic activity
p5.00_sc00003_p0037	GO:0006950	P	response to stress
p5.00_sc00086_p0029	GO:0003824	F	catalytic activity
p5.00_sc00086_p0029	GO:0005829	C	cytosol
p5.00_sc00086_p0029	GO:0009628	P	response to abiotic stimulus
p5.00_sc00086_p0030	GO:0009628	P	response to abiotic stimulus
p5.00_sc00032_p0048	GO:0003677	F	DNA binding
p5.00_sc00032_p0042	GO:0009058	P	biosynthetic process
p5.00_sc00052_p0039	GO:0009987	P	cellular process
p5.00_sc00022_p0071	GO:0016787	F	hydrolase activity
p5.00_sc30633_p0001	GO:0005488	F	binding
p5.00_sc00004_p0087	GO:0005737	C	cytoplasm
p5.00_sc00032_p0037	GO:0005575	C	cellular_component
p5.00_sc11515_p0001	GO:0005575	C	cellular_component
p5.00_sc00070_p0059	GO:0005575	C	cellular_component
p5.00_sc00133_p0057	GO:0009058	P	biosynthetic process
p5.00_sc00160_p0016	GO:0006464	P	protein modification process
p5.00_sc00038_p0140	GO:0006464	P	protein modification process
p5.00_sc00032_p0031	GO:0005575	C	cellular_component
p5.00_sc00032_p0031	GO:0009987	P	cellular process
p5.00_sc00032_p0031	GO:0006139	P	nucleobase, nucleoside, nucleotide and nucleic aci
p5.00_sc00022_p0090	GO:0005575	C	cellular_component
p5.00_sc00024_p0034	GO:0005515	F	protein binding
p5.00_sc00012_p0098	GO:0005575	C	cellular_component
p5.00_sc00099_p0095	GO:0003674	F	molecular_function
p5.00_sc00003_p0054	GO:0003674	F	molecular_function
p5.00_sc00003_p0051	GO:0009987	P	cellular process
p5.00_sc00003_p0043	GO:0005840	C	ribosome
p5.00_sc00069_p0081	GO:0005829	C	cytosol
p5.00_sc00396_p0004	GO:0009536	C	plastid
p5.00_sc00026_p0044	GO:0003674	F	molecular_function
p5.00_sc00026_p0044	GO:0006950	P	response to stress
p5.00_sc00268_p0003	GO:0006810	P	transport
p5.00_sc00268_p0003	GO:0009536	C	plastid
p5.00_sc00268_p0003	GO:0009791	P	post-embryonic development
p5.00_sc00087_p0007	GO:0000003	P	reproduction
p5.00_sc00087_p0006	GO:0005215	F	transporter activity
p5.00_sc00105_p0082	GO:0003674	F	molecular_function
p5.00_sc00562_p0002	GO:0016020	C	membrane
p5.00_sc00562_p0002	GO:0005575	C	cellular_component
p5.00_sc02921_p0001	GO:0006950	P	response to stress
p5.00_sc00167_p0052	GO:0008152	P	metabolic process
p5.00_sc00051_p0115	GO:0009987	P	cellular process
p5.00_sc00092_p0039	GO:0003824	F	catalytic activity
p5.00_sc00014_p0180	GO:0003674	F	molecular_function
p5.00_sc00014_p0181	GO:0003674	F	molecular_function
p5.00_sc00014_p0180	GO:0008150	P	biological_process
p5.00_sc00090_p0018	GO:0016787	F	hydrolase activity
p5.00_sc00051_p0100	GO:0005575	C	cellular_component
p5.00_sc00102_p0037	GO:0005975	P	carbohydrate metabolic process
p5.00_sc00051_p0098	GO:0005618	C	cell wall
p5.00_sc00045_p0075	GO:0009536	C	plastid
p5.00_sc00051_p0078	GO:0003674	F	molecular_function
p5.00_sc00050_p0168	GO:0006139	P	nucleobase, nucleoside, nucleotide and nucleic aci
p5.00_sc00228_p0002	GO:0005575	C	cellular_component
p5.00_sc00051_p0063	GO:0005575	C	cellular_component
p5.00_sc00045_p0129	GO:0009058	P	biosynthetic process
p5.00_sc00051_p0041	GO:0008150	P	biological_process
p5.00_sc00051_p0043	GO:0009058	P	biosynthetic process
p5.00_sc00045_p0133	GO:0007275	P	multicellular organismal development
p5.00_sc08775_p0001	GO:0009719	P	response to endogenous stimulus
p5.00_sc00045_p0133	GO:0009719	P	response to endogenous stimulus
p5.00_sc00045_p0133	GO:0007165	P	signal transduction
p5.00_sc00076_p0027	GO:0005488	F	binding
p5.00_sc00263_p0034	GO:0009536	C	plastid
p5.00_sc00034_p0058	GO:0003674	F	molecular_function
p5.00_sc00045_p0008	GO:0008150	P	biological_process
p5.00_sc00263_p0023	GO:0003677	F	DNA binding
p5.00_sc00154_p0039	GO:0016301	F	kinase activity
p5.00_sc00432_p0003	GO:0005575	C	cellular_component
p5.00_sc00009_p0175	GO:0000166	F	nucleotide binding
p5.00_sc00009_p0175	GO:0005886	C	plasma membrane
p5.00_sc00214_p0006	GO:0009987	P	cellular process
p5.00_sc00214_p0006	GO:0007165	P	signal transduction
p5.00_sc00214_p0006	GO:0005575	C	cellular_component
p5.00_sc00060_p0040	GO:0016020	C	membrane
p5.00_sc00060_p0042	GO:0009536	C	plastid
p5.00_sc00060_p0043	GO:0016787	F	hydrolase activity
p5.00_sc00023_p0147	GO:0008150	P	biological_process
p5.00_sc00061_p0080	GO:0005575	C	cellular_component
p5.00_sc00018_p0118	GO:0009790	P	embryo development
p5.00_sc00126_p0008	GO:0009987	P	cellular process
p5.00_sc00131_p0026	GO:0005730	C	nucleolus
p5.00_sc00126_p0008	GO:0005515	F	protein binding
p5.00_sc00018_p0112	GO:0006464	P	protein modification process
p5.00_sc00018_p0112	GO:0008150	P	biological_process
p5.00_sc00051_p0070	GO:0006810	P	transport
p5.00_sc00126_p0011	GO:0005488	F	binding
p5.00_sc00059_p0100	GO:0005840	C	ribosome
p5.00_sc00059_p0100	GO:0005198	F	structural molecule activity
p5.00_sc00018_p0016	GO:0005975	P	carbohydrate metabolic process
p5.00_sc00018_p0016	GO:0009987	P	cellular process
p5.00_sc00135_p0043	GO:0009058	P	biosynthetic process
p5.00_sc00018_p0026	GO:0009058	P	biosynthetic process
p5.00_sc00018_p0026	GO:0019748	P	secondary metabolic process
p5.00_sc00018_p0026	GO:0005975	P	carbohydrate metabolic process
p5.00_sc00213_p0021	GO:0005575	C	cellular_component
p5.00_sc00254_p0015	GO:0009056	P	catabolic process
p5.00_sc00292_p0008	GO:0005975	P	carbohydrate metabolic process
p5.00_sc00292_p0008	GO:0005886	C	plasma membrane
p5.00_sc00176_p0024	GO:0005515	F	protein binding
p5.00_sc00171_p0009	GO:0005739	C	mitochondrion
p5.00_sc00176_p0018	GO:0009579	C	thylakoid
p5.00_sc00171_p0012	GO:0003677	F	DNA binding
p5.00_sc00171_p0012	GO:0006139	P	nucleobase, nucleoside, nucleotide and nucleic aci
p5.00_sc00279_p0004	GO:0003824	F	catalytic activity
p5.00_sc00008_p0236	GO:0008152	P	metabolic process
p5.00_sc00080_p0081	GO:0005975	P	carbohydrate metabolic process
p5.00_sc00080_p0081	GO:0005737	C	cytoplasm
p5.00_sc00080_p0081	GO:0005829	C	cytosol
p5.00_sc00065_p0091	GO:0008150	P	biological_process
p5.00_sc00170_p0001	GO:0008152	P	metabolic process
p5.00_sc00065_p0096	GO:0005777	C	peroxisome
p5.00_sc00065_p0098	GO:0003677	F	DNA binding
p5.00_sc00065_p0098	GO:0009058	P	biosynthetic process
p5.00_sc00065_p0098	GO:0030154	P	cell differentiation
p5.00_sc00065_p0099	GO:0005515	F	protein binding
p5.00_sc00116_p0091	GO:0005515	F	protein binding
p5.00_sc00001_p0418	GO:0009058	P	biosynthetic process
p5.00_sc00043_p0070	GO:0006950	P	response to stress
p5.00_sc00146_p0018	GO:0003674	F	molecular_function
p5.00_sc00146_p0020	GO:0016020	C	membrane
p5.00_sc00146_p0020	GO:0008289	F	lipid binding
p5.00_sc00146_p0025	GO:0006464	P	protein modification process
p5.00_sc08514_p0001	GO:0005215	F	transporter activity
p5.00_sc00045_p0199	GO:0005215	F	transporter activity
p5.00_sc00013_p0213	GO:0006810	P	transport
p5.00_sc08514_p0001	GO:0006810	P	transport
p5.00_sc00170_p0017	GO:0009987	P	cellular process
p5.00_sc00003_p0202	GO:0005575	C	cellular_component
p5.00_sc00045_p0199	GO:0005575	C	cellular_component
p5.00_sc00013_p0213	GO:0005886	C	plasma membrane
p5.00_sc00175_p0019	GO:0005623	C	cell
p5.00_sc00001_p0641	GO:0016301	F	kinase activity
p5.00_sc00175_p0019	GO:0000166	F	nucleotide binding
p5.00_sc00045_p0190	GO:0008150	P	biological_process
p5.00_sc00012_p0179	GO:0005634	C	nucleus
p5.00_sc00146_p0031	GO:0009628	P	response to abiotic stimulus
p5.00_sc00012_p0179	GO:0009058	P	biosynthetic process
p5.00_sc00146_p0031	GO:0009058	P	biosynthetic process
p5.00_sc00045_p0190	GO:0003676	F	nucleic acid binding
p5.00_sc01791_p0002	GO:0003676	F	nucleic acid binding
p5.00_sc01791_p0001	GO:0003676	F	nucleic acid binding
p5.00_sc00146_p0035	GO:0008152	P	metabolic process
p5.00_sc00146_p0035	GO:0009791	P	post-embryonic development
p5.00_sc00146_p0035	GO:0009790	P	embryo development
p5.00_sc00291_p0008	GO:0009790	P	embryo development
p5.00_sc00146_p0035	GO:0009536	C	plastid
p5.00_sc01285_p0001	GO:0008152	P	metabolic process
p5.00_sc00051_p0006	GO:0008150	P	biological_process
p5.00_sc00012_p0194	GO:0006464	P	protein modification process
p5.00_sc00051_p0010	GO:0005634	C	nucleus
p5.00_sc00045_p0152	GO:0005886	C	plasma membrane
p5.00_sc00439_p0001	GO:0003677	F	DNA binding
p5.00_sc00167_p0052	GO:0009628	P	response to abiotic stimulus
p5.00_sc00167_p0052	GO:0000003	P	reproduction
p5.00_sc00008_p0298	GO:0009987	P	cellular process
p5.00_sc00008_p0298	GO:0000003	P	reproduction
p5.00_sc00099_p0039	GO:0003674	F	molecular_function
p5.00_sc00069_p0060	GO:0005575	C	cellular_component
p5.00_sc00069_p0060	GO:0040029	P	regulation of gene expression, epigenetic
p5.00_sc00069_p0060	GO:0006259	P	DNA metabolic process
p5.00_sc00099_p0039	GO:0006259	P	DNA metabolic process
p5.00_sc00003_p0025	GO:0003674	F	molecular_function
p5.00_sc00003_p0025	GO:0005575	C	cellular_component
p5.00_sc00003_p0025	GO:0009058	P	biosynthetic process
p5.00_sc09274_p0001	GO:0006259	P	DNA metabolic process
p5.00_sc00015_p0091	GO:0003674	F	molecular_function
p5.00_sc00003_p0367	GO:0009987	P	cellular process
p5.00_sc00003_p0358	GO:0003824	F	catalytic activity
p5.00_sc00033_p0150	GO:0005829	C	cytosol
p5.00_sc00007_p0133	GO:0006810	P	transport
p5.00_sc00003_p0346	GO:0009987	P	cellular process
p5.00_sc00015_p0071	GO:0016020	C	membrane
p5.00_sc00015_p0068	GO:0003674	F	molecular_function
p5.00_sc00014_p0193	GO:0003677	F	DNA binding
p5.00_sc00003_p0325	GO:0008150	P	biological_process
p5.00_sc00033_p0126	GO:0005488	F	binding
p5.00_sc00003_p0316	GO:0009536	C	plastid
p5.00_sc00015_p0047	GO:0006412	P	translation
p5.00_sc00015_p0047	GO:0006139	P	nucleobase, nucleoside, nucleotide and nucleic aci
p5.00_sc00007_p0095	GO:0016043	P	cellular component organization
p5.00_sc00007_p0095	GO:0009653	P	anatomical structure morphogenesis
p5.00_sc00151_p0025	GO:0009653	P	anatomical structure morphogenesis
p5.00_sc00015_p0038	GO:0016049	P	cell growth
p5.00_sc00007_p0095	GO:0016049	P	cell growth
p5.00_sc00015_p0038	GO:0005618	C	cell wall
p5.00_sc00011_p0011	GO:0009719	P	response to endogenous stimulus
p5.00_sc00118_p0058	GO:0009628	P	response to abiotic stimulus
p5.00_sc00151_p0025	GO:0009628	P	response to abiotic stimulus
p5.00_sc00003_p0304	GO:0009628	P	response to abiotic stimulus
p5.00_sc00033_p0009	GO:0006412	P	translation
p5.00_sc00015_p0033	GO:0005198	F	structural molecule activity
p5.00_sc00003_p0296	GO:0016049	P	cell growth
p5.00_sc00015_p0028	GO:0003674	F	molecular_function
p5.00_sc00015_p0028	GO:0008150	P	biological_process
p5.00_sc00015_p0027	GO:0005773	C	vacuole
p5.00_sc00015_p0022	GO:0005634	C	nucleus
p5.00_sc00003_p0285	GO:0005515	F	protein binding
p5.00_sc00914_p0003	GO:0009628	P	response to abiotic stimulus
p5.00_sc00007_p0050	GO:0009058	P	biosynthetic process
p5.00_sc00033_p0094	GO:0009058	P	biosynthetic process
p5.00_sc02105_p0003	GO:0009987	P	cellular process
p5.00_sc00379_p0009	GO:0005215	F	transporter activity
p5.00_sc00097_p0035	GO:0016787	F	hydrolase activity
p5.00_sc00097_p0035	GO:0005773	C	vacuole
p5.00_sc00348_p0006	GO:0006810	P	transport
p5.00_sc00238_p0016	GO:0000166	F	nucleotide binding
p5.00_sc00120_p0010	GO:0006810	P	transport
p5.00_sc00012_p0147	GO:0008152	P	metabolic process
p5.00_sc01877_p0001	GO:0009719	P	response to endogenous stimulus
p5.00_sc01877_p0001	GO:0009653	P	anatomical structure morphogenesis
p5.00_sc01877_p0001	GO:0016049	P	cell growth
p5.00_sc01877_p0001	GO:0005886	C	plasma membrane
p5.00_sc01877_p0001	GO:0005575	C	cellular_component
p5.00_sc01148_p0002	GO:0005198	F	structural molecule activity
p5.00_sc00182_p0002	GO:0007165	P	signal transduction
p5.00_sc00012_p0124	GO:0003682	F	chromatin binding
p5.00_sc00012_p0120	GO:0006139	P	nucleobase, nucleoside, nucleotide and nucleic aci
p5.00_sc00182_p0011	GO:0016043	P	cellular component organization
p5.00_sc00182_p0011	GO:0003677	F	DNA binding
p5.00_sc00001_p0104	GO:0016020	C	membrane
p5.00_sc00001_p0105	GO:0007275	P	multicellular organismal development
p5.00_sc00001_p0119	GO:0009719	P	response to endogenous stimulus
p5.00_sc00142_p0003	GO:0008152	P	metabolic process
p5.00_sc00135_p0005	GO:0005840	C	ribosome
p5.00_sc00135_p0005	GO:0006139	P	nucleobase, nucleoside, nucleotide and nucleic aci
p5.00_sc00122_p0067	GO:0009628	P	response to abiotic stimulus
p5.00_sc00002_p0358	GO:0008152	P	metabolic process
p5.00_sc00017_p0013	GO:0007275	P	multicellular organismal development
p5.00_sc00006_p0033	GO:0005886	C	plasma membrane
p5.00_sc00002_p0462	GO:0005488	F	binding
p5.00_sc00122_p0025	GO:0003700	F	sequence-specific DNA binding transcription factor
p5.00_sc00044_p0094	GO:0009058	P	biosynthetic process
p5.00_sc00075_p0001	GO:0003674	F	molecular_function
p5.00_sc00014_p0008	GO:0003674	F	molecular_function
p5.00_sc00013_p0140	GO:0003674	F	molecular_function
p5.00_sc07070_p0001	GO:0005975	P	carbohydrate metabolic process
p5.00_sc07070_p0001	GO:0003824	F	catalytic activity
p5.00_sc00097_p0052	GO:0008150	P	biological_process
p5.00_sc00019_p0259	GO:0008152	P	metabolic process
p5.00_sc00019_p0259	GO:0005515	F	protein binding
p5.00_sc00019_p0259	GO:0009790	P	embryo development
p5.00_sc00036_p0235	GO:0005975	P	carbohydrate metabolic process
p5.00_sc00182_p0016	GO:0008150	P	biological_process
p5.00_sc00063_p0068	GO:0016787	F	hydrolase activity
p5.00_sc00063_p0068	GO:0005575	C	cellular_component
p5.00_sc00063_p0068	GO:0009987	P	cellular process
p5.00_sc00045_p0141	GO:0006810	P	transport
p5.00_sc00012_p0206	GO:0006810	P	transport
p5.00_sc00051_p0036	GO:0006810	P	transport
p5.00_sc00012_p0206	GO:0009987	P	cellular process
p5.00_sc00045_p0141	GO:0016787	F	hydrolase activity
p5.00_sc00012_p0206	GO:0016787	F	hydrolase activity
p5.00_sc00051_p0036	GO:0005777	C	peroxisome
[truncated: 102,728 more rows]

## Sheet: Intronless
ID	Gene model ID	Annotation
EgIG_1	p5.00_sc00001_p0004	PREDICTED: uncharacterized protein LOC100249048
EgIG_2	p5.00_sc00001_p0022	kda class ii heat shock
EgIG_3	p5.00_sc00001_p0023	kda class ii heat shock
EgIG_4	p5.00_sc00001_p0028	PREDICTED: uncharacterized protein LOC103699506, partial [Phoenix dactylifera]
EgIG_5	p5.00_sc00001_p0039	allene oxide chloroplastic-like
EgIG_6	p5.00_sc00001_p0049	pentatricopeptide repeat-containing protein at1g17630-like
EgIG_7	p5.00_sc00001_p0056	pra1 family protein f2-like
EgIG_8	p5.00_sc00001_p0066	uncharacterized abhydrolase domain-containing protein ddb_g0269086-like
EgIG_9	p5.00_sc00001_p0067	protein ndr1-like
EgIG_10	p5.00_sc00001_p0078	glutaredoxin-c6-like
EgIG_11	p5.00_sc00001_p0091	glycylpeptide n-tetradecanoyltransferase 1-like isoform 1
EgIG_12	p5.00_sc00001_p0111	oleosin 1-like
EgIG_13	p5.00_sc00001_p0119	pentatricopeptide repeat-containing protein mitochondrial-like
EgIG_14	p5.00_sc00001_p0150	hypothetical protein SORBIDRAFT_10g021910
EgIG_15	p5.00_sc00001_p0154	uncharacterized loc101204977
EgIG_16	p5.00_sc00001_p0158	mitogen-activated protein kinase kinase kinase 1-like
EgIG_17	p5.00_sc00001_p0161	hypothetical protein SORBIDRAFT_10g005066
EgIG_18	p5.00_sc00001_p0168	PREDICTED: uncharacterized protein LOC100795151
EgIG_19	p5.00_sc00001_p0169	rapid alkalinization factor-like
EgIG_20	p5.00_sc00001_p0171	uncharacterized loc101217366 isoform 1
EgIG_21	p5.00_sc00001_p0182	urease accessory protein
EgIG_22	p5.00_sc00001_p0187	ctd small phosphatase-like
EgIG_23	p5.00_sc00001_p0191	protein shroom4-like
EgIG_24	p5.00_sc00001_p0192	PREDICTED: uncharacterized protein LOC100844969
EgIG_25	p5.00_sc00001_p0198	pentatricopeptide repeat-containing protein chloroplastic-like
EgIG_26	p5.00_sc00001_p0199	PREDICTED: uncharacterized protein LOC100260838
EgIG_27	p5.00_sc00001_p0212	peptide-n4-(n-acetyl-beta-glucosaminyl)asparagine amidase a-like
EgIG_28	p5.00_sc00001_p0216	epidermis-specific secreted glycoprotein ep1-like
EgIG_29	p5.00_sc00001_p0229	cationic amino acid transporter 5-like
EgIG_30	p5.00_sc00001_p0230	cationic amino acid transporter 5-like
EgIG_31	p5.00_sc00001_p0231	cationic amino acid transporter 5-like
EgIG_32	p5.00_sc00001_p0233	pentatricopeptide repeat-containing protein at4g02750-like
EgIG_33	p5.00_sc00001_p0235	uncharacterized acetyltransferase at3g50280-like
EgIG_34	p5.00_sc00001_p0236	uncharacterized acetyltransferase at3g50280-like
EgIG_35	p5.00_sc00001_p0241	uncharacterized loc101214389
EgIG_36	p5.00_sc00001_p0246	cytochrome p450 710a1-like
EgIG_37	p5.00_sc00001_p0252	e3 ubiquitin-protein ligase atl41-like
EgIG_38	p5.00_sc00001_p0255	transcription factor tcp4-like
EgIG_39	p5.00_sc00001_p0257	magnesium-chelatase subunit chloroplastic-like
EgIG_40	p5.00_sc00001_p0287	aspartic proteinase nepenthesin-1-like
EgIG_41	p5.00_sc00001_p0293	fatty acid desaturase
EgIG_42	p5.00_sc00001_p0306	pentatricopeptide repeat-containing protein chloroplastic-like
EgIG_43	p5.00_sc00001_p0309	probable protein phosphatase 2c 8-like
EgIG_44	p5.00_sc00001_p0327	hydroquinone glucosyltransferase-like
EgIG_45	p5.00_sc00001_p0329	avr9 cf-9 rapidly elicited protein 194
EgIG_46	p5.00_sc00001_p0339	uncharacterized loc101214208
EgIG_47	p5.00_sc00001_p0344	btb poz domain-containing protein pob1-like
EgIG_48	p5.00_sc00001_p0351	f-box kelch-repeat protein at3g61590-like
EgIG_49	p5.00_sc00001_p0353	hornerin-like isoform x1
EgIG_50	p5.00_sc00001_p0360	delta -fatty-acid desaturase-like
EgIG_51	p5.00_sc00001_p0367	harpin-induced protein
EgIG_52	p5.00_sc00001_p0369	udp-glycosyltransferase 88a1-like
EgIG_53	p5.00_sc00001_p0387	burp domain-containing protein 3-like
EgIG_54	p5.00_sc00001_p0388	burp domain-containing protein 3-like
EgIG_55	p5.00_sc00001_p0390	mitochondrial import inner membrane translocase subunit tim17-like
EgIG_56	p5.00_sc00001_p0449	PREDICTED: uncharacterized protein LOC100253928
EgIG_57	p5.00_sc00001_p0450	PREDICTED: uncharacterized protein LOC100253928
EgIG_58	p5.00_sc00001_p0451	PREDICTED: uncharacterized protein LOC100253928
EgIG_59	p5.00_sc00001_p0452	PREDICTED: uncharacterized protein LOC100250261
EgIG_60	p5.00_sc00001_p0453	60s ribosomal protein l27-like
EgIG_61	p5.00_sc00001_p0456	pentatricopeptide repeat-containing protein at3g15200-like
EgIG_62	p5.00_sc00001_p0467	uncharacterized loc101209064
EgIG_63	p5.00_sc00001_p0476	protein elc-like
EgIG_64	p5.00_sc00001_p0483	exportin-2-like
EgIG_65	p5.00_sc00001_p0484	exportin-2-like
EgIG_66	p5.00_sc00001_p0487	glutaredoxin domain-containing cysteine-rich protein
EgIG_67	p5.00_sc00001_p0497	eukaryotic translation initiation factor 1a-like
EgIG_68	p5.00_sc00001_p0516	PREDICTED: uncharacterized protein LOC101202820
EgIG_69	p5.00_sc00001_p0518	enolase-phosphatase e1-like
EgIG_70	p5.00_sc00001_p0524	fasciclin-like arabinogalactan protein 11-like
EgIG_71	p5.00_sc00001_p0530	histone -like
EgIG_72	p5.00_sc00001_p0532	histone -like
EgIG_73	p5.00_sc00001_p0550	oligosaccharyltransferase complex subunit ostc-like
EgIG_74	p5.00_sc00001_p0558	transcription factor bhlh149-like
EgIG_75	p5.00_sc00001_p0564	uncharacterized loc101221763
EgIG_76	p5.00_sc00001_p0565	basic secretory protein family protein
EgIG_77	p5.00_sc00001_p0570	chalcone synthase
EgIG_78	p5.00_sc00001_p0571	chalcone synthase
EgIG_79	p5.00_sc00001_p0576	dna-binding protein escarola-like
EgIG_80	p5.00_sc00001_p0591	PREDICTED: uncharacterized protein LOC105041032 [Elaeis guineensis]
EgIG_81	p5.00_sc00001_p0592	PREDICTED: uncharacterized protein LOC105041033 [Elaeis guineensis]
EgIG_82	p5.00_sc00001_p0600	pentatricopeptide repeat-containing protein at1g11290-like
EgIG_83	p5.00_sc00001_p0606	probably inactive leucine-rich repeat receptor-like protein kinase imk2-like
EgIG_84	p5.00_sc00001_p0618	galactose oxidase-like
EgIG_85	p5.00_sc00001_p0633	3-ketoacyl- synthase 6-like
EgIG_86	p5.00_sc00001_p0635	hypothetical protein SORBIDRAFT_10g009380
EgIG_87	p5.00_sc00001_p0645	PREDICTED: 21 kDa protein [Elaeis guineensis]
EgIG_88	p5.00_sc00001_p0675	pentatricopeptide repeat-containing protein at5g47360-like
EgIG_89	p5.00_sc00001_p0702	uncharacterized loc101213469
EgIG_90	p5.00_sc00001_p0709	uncharacterized transporter -like
EgIG_91	p5.00_sc00001_p0710	conserved hypothetical protein
EgIG_92	p5.00_sc00001_p0713	PREDICTED: uncharacterized protein LOC100253584
EgIG_93	p5.00_sc00001_p0714	PREDICTED: uncharacterized protein LOC100242324
EgIG_94	p5.00_sc00001_p0715	PREDICTED: uncharacterized protein LOC101493310
EgIG_95	p5.00_sc00001_p0716	conserved hypothetical protein
EgIG_96	p5.00_sc00001_p0740	PREDICTED: uncharacterized protein LOC100268142
EgIG_97	p5.00_sc00001_p0756	protein mks1-like
EgIG_98	p5.00_sc00001_p0774	zinc finger protein 6-like
EgIG_99	p5.00_sc00001_p0776	Os01g0133200
EgIG_100	p5.00_sc00001_p0788	kda class i heat shock
EgIG_101	p5.00_sc00001_p0789	kda class i heat shock
EgIG_102	p5.00_sc00001_p0790	kda class i heat shock
EgIG_103	p5.00_sc00001_p0791	probable calcium-binding protein cml27-like
EgIG_104	p5.00_sc00001_p0792	kda class i heat shock
EgIG_105	p5.00_sc00001_p0793	Os03g0267100
EgIG_106	p5.00_sc00001_p0794	kda class i heat shock
EgIG_107	p5.00_sc00001_p0795	probable receptor-like protein kinase at1g67000-like
EgIG_108	p5.00_sc00001_p0808	60s ribosomal protein l26-1-like
EgIG_109	p5.00_sc00001_p0811	ap2 erf and b3 domain-containing transcription repressor tem1-like
EgIG_110	p5.00_sc00001_p0820	dead-box atp-dependent rna helicase 21-like
EgIG_111	p5.00_sc00001_p0837	protein faf- chloroplastic-like
EgIG_112	p5.00_sc00001_p0847	uncharacterized loc101208946
EgIG_113	p5.00_sc00001_p0850	eukaryotic peptide chain release factor subunit 1-3-like
EgIG_114	p5.00_sc00001_p0863	PREDICTED: uncharacterized protein C6G9.01c-like
EgIG_115	p5.00_sc00001_p0864	ethylene-responsive transcription factor erf012-like
EgIG_116	p5.00_sc00001_p0866	elongation of fatty acids protein ddb_g0272012-like
EgIG_117	p5.00_sc00001_p0878	transcription factor hec1-like
EgIG_118	p5.00_sc00001_p0880	pentatricopeptide repeat-containing protein at4g33990-like
EgIG_119	p5.00_sc00001_p0881	uncharacterized loc101213140
EgIG_120	p5.00_sc00001_p0901	hydroxycinnamoyl-coenzyme a shikimate quinate hydroxycinnamoyltransferase-like
EgIG_121	p5.00_sc00001_p0906	PREDICTED: uncharacterized protein At5g64816-like
EgIG_122	p5.00_sc00001_p0911	serine arginine repetitive matrix protein 1-like
EgIG_123	p5.00_sc00001_p0912	chaperone -domain superfamily protein
EgIG_124	p5.00_sc00001_p0919	dna-binding protein escarola-like
EgIG_125	p5.00_sc00001_p0921	PREDICTED: uncharacterized protein LOC101307700
EgIG_126	p5.00_sc00001_p0941	e3 ubiquitin-protein ligase atl6-like
EgIG_127	p5.00_sc00001_p0943	e3 ubiquitin-protein ligase os04g0590900-like
EgIG_128	p5.00_sc00001_p0948	f-box family protein
EgIG_129	p5.00_sc00001_p0951	cytochrome p450 94a1-like
EgIG_130	p5.00_sc00001_p0955	PREDICTED: basic proline-rich protein-like [Phoenix dactylifera]
EgIG_131	p5.00_sc00002_p0008	dentin sialophospho
EgIG_132	p5.00_sc00002_p0012	pentatricopeptide repeat-containing protein at3g49142-like
EgIG_133	p5.00_sc00002_p0016	dna binding
EgIG_134	p5.00_sc00002_p0032	uncharacterized loc101219874
EgIG_135	p5.00_sc00002_p0037	zinc c3hc4 type family protein
EgIG_136	p5.00_sc00002_p0042	skp1-like protein 4-like
EgIG_137	p5.00_sc00002_p0043	PREDICTED: uncharacterized protein LOC105053796 [Elaeis guineensis]
EgIG_138	p5.00_sc00002_p0055	6-phosphogluconate decarboxylating-like isoform 2
EgIG_139	p5.00_sc00002_p0069	probable calcium-binding protein cml17-like
EgIG_140	p5.00_sc00002_p0072	mitogen-activated protein kinase kinase 4-like
EgIG_141	p5.00_sc00002_p0083	transcription factor myc2-like
EgIG_142	p5.00_sc00002_p0088	PREDICTED: uncharacterized protein LOC101498349
EgIG_143	p5.00_sc00002_p0092	e3 ubiquitin-protein ligase os04g0590900-like
EgIG_144	p5.00_sc00002_p0096	abscisic acid receptor pyr1-like
EgIG_145	p5.00_sc00002_p0097	pathogenesis-related genes transcriptional activator pti6-like
EgIG_146	p5.00_sc00002_p0101	probable transcriptional regulator rabbit ears-like
EgIG_147	p5.00_sc00002_p0102	dna-binding protein escarola-like
EgIG_148	p5.00_sc00002_p0131	invertase inhibitor-like
EgIG_149	p5.00_sc00002_p0135	e3 ubiquitin-protein ligase atl4-like
EgIG_150	p5.00_sc00002_p0156	protein rmd5 homolog a-like
EgIG_151	p5.00_sc00002_p0157	pra1 family protein d-like
EgIG_152	p5.00_sc00002_p0177	oleosin 1-like
EgIG_153	p5.00_sc00002_p0180	ethylene-responsive transcription factor 5-like
EgIG_154	p5.00_sc00002_p0188	hydroxyproline-rich glycoprotein family protein
EgIG_155	p5.00_sc00002_p0200	carotenoid cleavage dioxygenase chloroplastic-like
EgIG_156	p5.00_sc00002_p0222	zinc finger protein
EgIG_157	p5.00_sc00002_p0223	zinc finger protein zat9-like
EgIG_158	p5.00_sc00002_p0229	peroxisomal membrane protein 11-4-like
EgIG_159	p5.00_sc00002_p0238	bifunctional inhibitor lipid-transfer protein seed storage 2s albumin superfamily protein
EgIG_160	p5.00_sc00002_p0239	14 kda proline-rich
EgIG_161	p5.00_sc00002_p0240	14 kda proline-rich
EgIG_162	p5.00_sc00002_p0243	presqualene diphosphate phosphatase-like
EgIG_163	p5.00_sc00002_p0249	xyloglucan galactosyltransferase katamari1 homolog
EgIG_164	p5.00_sc00002_p0253	acid beta-fructofuranosidase-like
EgIG_165	p5.00_sc00002_p0254	PREDICTED: uncharacterized protein LOC101783619
EgIG_166	p5.00_sc00002_p0258	saur-like auxin-responsive protein
EgIG_167	p5.00_sc00002_p0266	PREDICTED: 21 kDa protein [Elaeis guineensis]
EgIG_168	p5.00_sc00002_p0271	zinc finger family protein
EgIG_169	p5.00_sc00002_p0273	indole-3-acetic acid-induced protein arg7-like
EgIG_170	p5.00_sc00002_p0276	photosystem ii core complex proteins chloroplastic-like
EgIG_171	p5.00_sc00002_p0284	probable lrr receptor-like serine threonine-protein kinase at4g36180-like
EgIG_172	p5.00_sc00002_p0287	protein chloroplastic-like
EgIG_173	p5.00_sc00002_p0288	PREDICTED: uncharacterized protein LOC101759474
EgIG_174	p5.00_sc00002_p0298	predicted protein
EgIG_175	p5.00_sc00002_p0304	mitochondrial chaperone bcs1-like
EgIG_176	p5.00_sc00002_p0305	mitochondrial import inner membrane translocase subunit tim23-like
EgIG_177	p5.00_sc00002_p0312	short-chain dehydrogenase reductase 2a-like
EgIG_178	p5.00_sc00002_p0317	calcium-binding protein kic-like
EgIG_179	p5.00_sc00002_p0324	ycf20-like protein
EgIG_180	p5.00_sc00002_p0325	pentatricopeptide repeat-containing protein at2g13600-like
EgIG_181	p5.00_sc00002_p0333	3-hexulose-6-phosphate isomerase-like
EgIG_182	p5.00_sc00002_p0344	PREDICTED: uncharacterized protein LOC101759474
EgIG_183	p5.00_sc00002_p0362	vacuolar protein 8-like
EgIG_184	p5.00_sc00002_p0366	arogenate dehydratase prephenate dehydratase chloroplastic-like
EgIG_185	p5.00_sc00002_p0367	arogenate dehydratase prephenate dehydratase chloroplastic-like
EgIG_186	p5.00_sc00002_p0369	pentatricopeptide repeat-containing protein at1g08070-like
EgIG_187	p5.00_sc00002_p0380	transcription factor tcp9-like
EgIG_188	p5.00_sc00002_p0394	fasciclin-like arabinogalactan protein 8-like
EgIG_189	p5.00_sc00002_p0400	dihydrodipicolinate synthase chloroplastic-like
EgIG_190	p5.00_sc00002_p0409	transcription factor myc2-like
EgIG_191	p5.00_sc00002_p0411	PREDICTED: uncharacterized protein LOC101759474
EgIG_192	p5.00_sc00002_p0430	conserved hypothetical protein
EgIG_193	p5.00_sc00002_p0432	probable receptor-like protein kinase at5g24010-like
EgIG_194	p5.00_sc00002_p0441	scarecrow-like protein 8-like
EgIG_195	p5.00_sc00002_p0447	e3 ubiquitin-protein ligase rha1b-like
EgIG_196	p5.00_sc00002_p0448	e3 ubiquitin-protein ligase rha1b-like
EgIG_197	p5.00_sc00002_p0450	protein transparent testa glabra 1-like
EgIG_198	p5.00_sc00002_p0461	b3 domain-containing protein os03g0120900-like
EgIG_199	p5.00_sc00002_p0470	40s ribosomal protein s17-4
EgIG_200	p5.00_sc00002_p0473	stomatin-like protein 2-like
EgIG_201	p5.00_sc00002_p0481	serine-type endopeptidase inhibitor precursor
EgIG_202	p5.00_sc00002_p0485	PREDICTED: 21 kDa protein-like [Elaeis guineensis]
EgIG_203	p5.00_sc00002_p0486	PREDICTED: uncharacterized protein LOC101771337
EgIG_204	p5.00_sc00002_p0497	geranylgeranyl pyrophosphate chloroplastic-like
EgIG_205	p5.00_sc00002_p0505	probable carboxylesterase 8-like
EgIG_206	p5.00_sc00002_p0506	probable carboxylesterase 8-like
EgIG_207	p5.00_sc00003_p0006	e3 ubiquitin-protein ligase ring1-like
EgIG_208	p5.00_sc00003_p0017	scarecrow-like protein 14-like
EgIG_209	p5.00_sc00003_p0026	flowering-promoting factor 1-like
EgIG_210	p5.00_sc00003_p0030	cax-interacting protein 4-like
EgIG_211	p5.00_sc00003_p0035	pentatricopeptide repeat-containing protein at4g21065-like
EgIG_212	p5.00_sc00003_p0044	dna rna-binding protein kin17-like
EgIG_213	p5.00_sc00003_p0046	protein binding
EgIG_214	p5.00_sc00003_p0049	PREDICTED: uncharacterized protein LOC100253074
EgIG_215	p5.00_sc00003_p0050	ricin-agglutinin family protein
EgIG_216	p5.00_sc00003_p0053	ring-h2 finger protein atl52-like
EgIG_217	p5.00_sc00003_p0054	uncharacterized loc101215206 isoform 1
EgIG_218	p5.00_sc00003_p0055	heat shock cognate 70 kda
EgIG_219	p5.00_sc00003_p0056	pentatricopeptide repeat-containing protein at4g13650-like
EgIG_220	p5.00_sc00003_p0071	histone h2b
EgIG_221	p5.00_sc00003_p0074	uncharacterized loc101214386
EgIG_222	p5.00_sc00003_p0075	PREDICTED: uncharacterized protein LOC101772545
EgIG_223	p5.00_sc00003_p0079	zinc finger protein zat11-like
EgIG_224	p5.00_sc00003_p0081	zinc finger protein zat11-like
EgIG_225	p5.00_sc00003_p0101	disease resistance-responsive family protein
EgIG_226	p5.00_sc00003_p0105	protein binding
EgIG_227	p5.00_sc00003_p0110	protein gpr107-like
EgIG_228	p5.00_sc00003_p0117	kinase interacting family protein
EgIG_229	p5.00_sc00003_p0145	dof zinc finger
EgIG_230	p5.00_sc00003_p0167	pentatricopeptide repeat-containing protein at3g46870-like
EgIG_231	p5.00_sc00003_p0169	protein transport protein sec61 subunit beta-like
EgIG_232	p5.00_sc00003_p0176	tgacg-sequence-specific dna-binding protein tga- -like
EgIG_233	p5.00_sc00003_p0196	probable calcium-binding protein cml31
EgIG_234	p5.00_sc00003_p0197	ring-h2 finger protein atl66-like
EgIG_235	p5.00_sc00003_p0198	transcription factor lax panicle-like
EgIG_236	p5.00_sc00003_p0208	predicted protein
EgIG_237	p5.00_sc00003_p0209	sufe-like chloroplastic-like
EgIG_238	p5.00_sc00003_p0214	electron transporter
EgIG_239	p5.00_sc00003_p0219	peptide-n4-(n-acetyl-beta-glucosaminyl)asparagine amidase a-like
EgIG_240	p5.00_sc00003_p0220	peptide-n4-(n-acetyl-beta-glucosaminyl)asparagine amidase a-like
EgIG_241	p5.00_sc00003_p0221	peptide-n4-(n-acetyl-beta-glucosaminyl)asparagine amidase a-like
EgIG_242	p5.00_sc00003_p0222	skin secretory protein xp2-like
EgIG_243	p5.00_sc00003_p0240	abscisic acid receptor pyl4-like
EgIG_244	p5.00_sc00003_p0250	pra1 family protein b4-like
EgIG_245	p5.00_sc00003_p0259	PREDICTED: uncharacterized protein LOC101226826
EgIG_246	p5.00_sc00003_p0264	pentatricopeptide repeat-containing protein at3g08820-like
EgIG_247	p5.00_sc00003_p0266	Os03g0299800
EgIG_248	p5.00_sc00003_p0267	PREDICTED: uncharacterized protein LOC101780833 isoform X1
EgIG_249	p5.00_sc00003_p0294	u-box domain-containing protein 16-like
EgIG_250	p5.00_sc00003_p0295	PREDICTED: uncharacterized protein LOC100839200
EgIG_251	p5.00_sc00003_p0296	PREDICTED: uncharacterized protein LOC100255128
EgIG_252	p5.00_sc00003_p0340	PREDICTED: uncharacterized protein LOC100251898
EgIG_253	p5.00_sc00003_p0344	zinc finger
EgIG_254	p5.00_sc00003_p0348	calcium binding protein
EgIG_255	p5.00_sc00003_p0350	uncharacterized loc101204540
EgIG_256	p5.00_sc00003_p0352	late embryogenesis abundant hydroxyproline-rich glycoprotein family
EgIG_257	p5.00_sc00003_p0357	PREDICTED: uncharacterized protein LOC100245597
EgIG_258	p5.00_sc00003_p0393	u3 small nucleolar rna-associated protein 15 homolog
EgIG_259	p5.00_sc00003_p0400	probable calcium-binding protein cml27-like
EgIG_260	p5.00_sc00003_p0403	uncharacterized loc101215142
EgIG_261	p5.00_sc00003_p0407	e3 ubiquitin-protein ligase ring1-like
EgIG_262	p5.00_sc00003_p0412	cell division control protein 45 homolog
EgIG_263	p5.00_sc00003_p0430	e3 ubiquitin-protein ligase
EgIG_264	p5.00_sc00003_p0435	proton-coupled amino acid transporter 3-like
EgIG_265	p5.00_sc00003_p0440	protein kri1 homolog
EgIG_266	p5.00_sc00003_p0441	f-box protein at4g18380-like
EgIG_267	p5.00_sc00003_p0443	protein ndr1-like
EgIG_268	p5.00_sc00003_p0447	vq motif-containing protein
EgIG_269	p5.00_sc00004_p0007	protein irx15-like
EgIG_270	p5.00_sc00004_p0013	uncharacterized loc101206044
EgIG_271	p5.00_sc00004_p0027	nuclear transcription factor y subunit b-6-like
EgIG_272	p5.00_sc00004_p0052	pentatricopeptide repeat-containing protein at4g13650-like
EgIG_273	p5.00_sc00004_p0058	heterogeneous nuclear ribonucleoprotein a0-like
EgIG_274	p5.00_sc00004_p0059	splicing factor u2af small subunit b-like
EgIG_275	p5.00_sc00004_p0069	calvin cycle protein cp12- chloroplastic-like
EgIG_276	p5.00_sc00004_p0078	uncharacterized loc101203564
EgIG_277	p5.00_sc00004_p0079	conserved hypothetical protein
EgIG_278	p5.00_sc00004_p0081	mitochondrial transcription termination factor family protein
EgIG_279	p5.00_sc00004_p0083	uroporphyrinogen iii synthase
EgIG_280	p5.00_sc00004_p0096	saur family protein
EgIG_281	p5.00_sc00004_p0111	f-box protein at1g47056-like
EgIG_282	p5.00_sc00004_p0112	f-box protein at5g07610-like
EgIG_283	p5.00_sc00004_p0113	f-box protein at5g07610-like
EgIG_284	p5.00_sc00004_p0114	f-box protein at5g07610-like
EgIG_285	p5.00_sc00004_p0117	f-box protein at5g07610-like
EgIG_286	p5.00_sc00004_p0133	zinc finger protein 3-like
EgIG_287	p5.00_sc00004_p0141	probable ccr4-associated factor 1 homolog 7-like
EgIG_288	p5.00_sc00004_p0142	probable ccr4-associated factor 1 homolog 7-like
EgIG_289	p5.00_sc00004_p0143	probable ccr4-associated factor 1 homolog 7-like
EgIG_290	p5.00_sc00004_p0154	probable protein phosphatase 2c 14
EgIG_291	p5.00_sc00004_p0156	PREDICTED: manganese-dependent ADP-ribose/CDP-alcohol diphosphatase-like isoform X1 [Elaeis guineensis]
EgIG_292	p5.00_sc00004_p0157	manganese-dependent adp-ribose cdp-alcohol diphosphatase-like
EgIG_293	p5.00_sc00004_p0159	uncharacterized loc101215018
EgIG_294	p5.00_sc00004_p0183	s-adenosylmethionine-dependent methyltransferase domain-containing protein
EgIG_295	p5.00_sc00004_p0207	ring zinc finger
EgIG_296	p5.00_sc00004_p0223	probable pectinesterase pectinesterase inhibitor 25- partial
EgIG_297	p5.00_sc00004_p0237	saur33 - auxin-responsive saur family member
EgIG_298	p5.00_sc00004_p0247	probable basic-leucine zipper transcription factor e-like
EgIG_299	p5.00_sc00004_p0254	exocyst complex component 7-like
EgIG_300	p5.00_sc00004_p0257	uncharacterized loc101205671 isoform 1
EgIG_301	p5.00_sc00004_p0260	PREDICTED: uncharacterized protein LOC105053078 [Elaeis guineensis]
EgIG_302	p5.00_sc00004_p0263	60s ribosomal protein l27a-3-like
EgIG_303	p5.00_sc00004_p0270	auxin-binding protein abp19a-like
EgIG_304	p5.00_sc00004_p0281	corepressor interacting with rbpj 1-like
EgIG_305	p5.00_sc00004_p0289	transmembrane protein 45b-like
EgIG_306	p5.00_sc00004_p0293	disease resistance protein rps5-like
EgIG_307	p5.00_sc00004_p0294	probable disease resistance protein at5g63020-like
EgIG_308	p5.00_sc00004_p0301	ring-h2 finger c1a
EgIG_309	p5.00_sc00004_p0310	pentatricopeptide repeat-containing protein at4g33170-like
EgIG_310	p5.00_sc00004_p0323	protein basic pentacysteine1-like
EgIG_311	p5.00_sc00004_p0333	u-box domain-containing protein 21-like
EgIG_312	p5.00_sc00004_p0344	centromere protein v-like
EgIG_313	p5.00_sc00004_p0348	nf-x1-type zinc finger protein nfxl1-like
EgIG_314	p5.00_sc00004_p0351	duf593-containing protein
EgIG_315	p5.00_sc00004_p0364	probable pectinesterase pectinesterase inhibitor 6-like
EgIG_316	p5.00_sc00004_p0365	PREDICTED: uncharacterized protein LOC101771529
EgIG_317	p5.00_sc00004_p0366	histone-lysine n-methyltransferase setd3-like
EgIG_318	p5.00_sc00004_p0379	hmg-y-related protein a-like
EgIG_319	p5.00_sc00004_p0391	probable carboxylesterase 17-like
EgIG_320	p5.00_sc00004_p0404	transcription factor teosinte branched 1-like
EgIG_321	p5.00_sc00004_p0414	thaumatin-like
EgIG_322	p5.00_sc00004_p0421	phosphoserine chloroplastic-like
EgIG_323	p5.00_sc00004_p0422	ndh-dependent cyclic electron flow 5
EgIG_324	p5.00_sc00004_p0428	cation calcium exchanger 4-like
EgIG_325	p5.00_sc00005_p0001	kda proline-rich
EgIG_326	p5.00_sc00005_p0004	charged multivesicular body protein 1-like
EgIG_327	p5.00_sc00005_p0008	adipor-like receptor cg5315-like
EgIG_328	p5.00_sc00005_p0017	uncharacterized loc101210314
EgIG_329	p5.00_sc00005_p0020	sodium-coupled neutral amino acid transporter 4-like
EgIG_330	p5.00_sc00005_p0022	1-phosphatidylinositol 3-phosphate 5-kinase-like isoform x1
EgIG_331	p5.00_sc00005_p0023	predicted protein
EgIG_332	p5.00_sc00005_p0033	PREDICTED: uncharacterized protein LOC100854026
EgIG_333	p5.00_sc00005_p0039	transmembrane 9 superfamily member 4-like
EgIG_334	p5.00_sc00005_p0055	endoglucanase 11-like
EgIG_335	p5.00_sc00005_p0064	probable galacturonosyltransferase-like 9-like
EgIG_336	p5.00_sc00005_p0084	metal tolerance protein
EgIG_337	p5.00_sc00005_p0089	uncharacterized wd repeat-containing protein alr3466-like
EgIG_338	p5.00_sc00005_p0095	zinc finger protein 6-like
EgIG_339	p5.00_sc00005_p0097	peroxidase 65-like
EgIG_340	p5.00_sc00005_p0106	nuclear-pore anchor-like isoform x1
EgIG_341	p5.00_sc00005_p0119	calmodulin-binding protein
EgIG_342	p5.00_sc00005_p0121	6-phosphogluconate decarboxylating-like
EgIG_343	p5.00_sc00005_p0130	ring-h2 finger protein atl46-like
EgIG_344	p5.00_sc00005_p0132	potassium transporter
EgIG_345	p5.00_sc00005_p0142	u-box domain-containing protein 19-like
EgIG_346	p5.00_sc00005_p0145	udp-glycosyltransferase 90a1-like
EgIG_347	p5.00_sc00005_p0146	udp-glycosyltransferase 90a1-like
EgIG_348	p5.00_sc00005_p0149	udp-glycosyltransferase 90a1-like
EgIG_349	p5.00_sc00005_p0151	e3 ubiquitin-protein ligase atl23-like
EgIG_350	p5.00_sc00005_p0168	ring-h2 finger protein atl13-like
EgIG_351	p5.00_sc00005_p0171	ring-h2 finger protein atl56-like
EgIG_352	p5.00_sc00005_p0172	PREDICTED: uncharacterized protein LOC101760616
EgIG_353	p5.00_sc00005_p0179	double clp-n motif-containing p-loop nucleoside triphosphate hydrolases superfamily protein
EgIG_354	p5.00_sc00005_p0187	protein glutamine dumper 3-like
EgIG_355	p5.00_sc00005_p0204	histone -like
EgIG_356	p5.00_sc00005_p0205	Os08g0243900
EgIG_357	p5.00_sc00005_p0206	histone -like
EgIG_358	p5.00_sc00005_p0209	fasciclin-like arabinogalactan protein 14-like
EgIG_359	p5.00_sc00005_p0221	uncharacterized loc101212293
EgIG_360	p5.00_sc00005_p0222	PREDICTED: uncharacterized protein LOC101759474
EgIG_361	p5.00_sc00005_p0224	calmodulin-binding protein
EgIG_362	p5.00_sc00005_p0232	uncharacterized mitochondrial protein ymf11-like
EgIG_363	p5.00_sc00005_p0250	b-box type zinc finger-containing protein
EgIG_364	p5.00_sc00005_p0261	allene oxide chloroplastic-like
EgIG_365	p5.00_sc00005_p0276	sodium transporter hkt1-like
EgIG_366	p5.00_sc00005_p0280	saur20 - auxin-responsive saur family member
EgIG_367	p5.00_sc00005_p0290	ruvb-like 2-like
EgIG_368	p5.00_sc00005_p0303	probable calcium-binding protein cml31
EgIG_369	p5.00_sc00005_p0305	tmv response-related protein
EgIG_370	p5.00_sc00006_p0002	hop-interacting protein thi031
EgIG_371	p5.00_sc00006_p0003	adenine guanine permease azg2-like
EgIG_372	p5.00_sc00006_p0026	hypothetical protein MTR_4g103840
EgIG_373	p5.00_sc00006_p0043	ethylene-responsive transcription factor 1b-like
EgIG_374	p5.00_sc00006_p0064	zinc finger a20 and an1 domain-containing stress-associated protein 5-like
EgIG_375	p5.00_sc00006_p0069	vacuolar amino acid transporter 1-like
EgIG_376	p5.00_sc00006_p0075	ycf20-like protein isoform 2
EgIG_377	p5.00_sc00006_p0077	pentatricopeptide repeat-containing protein at4g38010-like
EgIG_378	p5.00_sc00006_p0089	pentatricopeptide repeat-containing protein
EgIG_379	p5.00_sc00006_p0096	PREDICTED: uncharacterized protein LOC101759029
EgIG_380	p5.00_sc00006_p0102	tetrapyrrole-binding chloroplastic-like
EgIG_381	p5.00_sc00006_p0113	endochitinase pr4
EgIG_382	p5.00_sc00006_p0121	protein tic 20- chloroplastic-like
EgIG_383	p5.00_sc00006_p0122	PREDICTED: uncharacterized protein LOC100264616
EgIG_384	p5.00_sc00006_p0135	protein short-root-like
EgIG_385	p5.00_sc00006_p0143	shewenella-like protein phosphatase 2
EgIG_386	p5.00_sc00006_p0148	uncharacterized loc101217347
EgIG_387	p5.00_sc00006_p0180	f-box ankyrin repeat protein skip35-like
EgIG_388	p5.00_sc00006_p0207	zf-hd homeobox protein at4g24660-like
EgIG_389	p5.00_sc00006_p0226	pentatricopeptide repeat-containing protein at1g08070-like
EgIG_390	p5.00_sc00006_p0236	uncharacterized loc101202991
EgIG_391	p5.00_sc00007_p0004	proline-rich protein 3-like
EgIG_392	p5.00_sc00007_p0006	electron transporter
EgIG_393	p5.00_sc00007_p0011	peptide-n4-(n-acetyl-beta-glucosaminyl)asparagine amidase a-like
EgIG_394	p5.00_sc00007_p0012	peptide-n4-(n-acetyl-beta-glucosaminyl)asparagine amidase a-like
EgIG_395	p5.00_sc00007_p0016	skin secretory protein xp2-like
EgIG_396	p5.00_sc00007_p0032	abscisic acid receptor pyl4-like
EgIG_397	p5.00_sc00007_p0033	dentin sialophospho
EgIG_398	p5.00_sc00007_p0036	copper ion binding protein
EgIG_399	p5.00_sc00007_p0037	auxin-induced protein 10a5-like
EgIG_400	p5.00_sc00007_p0041	pra1 family protein b4-like
EgIG_401	p5.00_sc00007_p0047	PREDICTED: uncharacterized protein LOC101207122
EgIG_402	p5.00_sc00007_p0048	uncharacterized loc101209474
EgIG_403	p5.00_sc00007_p0060	Os03g0299800
EgIG_404	p5.00_sc00007_p0061	hypothetical protein SORBIDRAFT_03g038490
EgIG_405	p5.00_sc00007_p0062	PREDICTED: uncharacterized protein LOC100248412
EgIG_406	p5.00_sc00007_p0076	mitochondrial import inner membrane translocase subunit tim23-like
EgIG_407	p5.00_sc00007_p0086	PREDICTED: uncharacterized protein LOC100255128
EgIG_408	p5.00_sc00007_p0091	multidrug and toxin extrusion protein 1-like
EgIG_409	p5.00_sc00007_p0108	embryogenesis transmembrane protein
EgIG_410	p5.00_sc00007_p0115	inorganic phosphate transporter 1-11-like
EgIG_411	p5.00_sc00007_p0119	pathogenesis-related genes transcriptional activator pti6-like
EgIG_412	p5.00_sc00007_p0134
EgIG_413	p5.00_sc00007_p0135	probable calcium-binding protein cml32-like
EgIG_414	p5.00_sc00007_p0140	probable calcium-binding protein cml32-like
EgIG_415	p5.00_sc00007_p0143	PREDICTED: uncharacterized protein LOC101292145
EgIG_416	p5.00_sc00007_p0166	pentatricopeptide repeat-containing protein mitochondrial-like
EgIG_417	p5.00_sc00007_p0178	calmodulin-like protein 5-like
EgIG_418	p5.00_sc00007_p0184	uncharacterized loc101215142
EgIG_419	p5.00_sc00007_p0194	s-adenosylmethionine synthase 1-like
EgIG_420	p5.00_sc00007_p0198	protein tolb
EgIG_421	p5.00_sc00007_p0199	ubiquitin-40s ribosomal protein s27a-like
EgIG_422	p5.00_sc00007_p0211	pentatricopeptide repeat-containing protein mitochondrial-like
EgIG_423	p5.00_sc00007_p0242	transcription factor upbeat1-like
EgIG_424	p5.00_sc00007_p0243	transcription factor bhlh149-like
EgIG_425	p5.00_sc00007_p0244	calmodulin-like protein 6-like
EgIG_426	p5.00_sc00007_p0252	disease resistance response protein 206-like
EgIG_427	p5.00_sc00007_p0260	pentatricopeptide repeat-containing protein mitochondrial-like
EgIG_428	p5.00_sc00007_p0271	nicotianamine synthase-like
EgIG_429	p5.00_sc00007_p0272	calvin cycle protein cp12- chloroplastic-like
EgIG_430	p5.00_sc00007_p0273	ocs element-binding factor 1-like
EgIG_431	p5.00_sc00007_p0289	conserved hypothetical protein
EgIG_432	p5.00_sc00007_p0290	multidrug resistance protein abc transporter family protein
EgIG_433	p5.00_sc00007_p0298	disease resistance rpp8-like protein 3-like
EgIG_434	p5.00_sc00007_p0303	long cell-linked locus protein
EgIG_435	p5.00_sc00008_p0002	probable inactive receptor kinase at5g10020-like
EgIG_436	p5.00_sc00008_p0022	predicted protein
EgIG_437	p5.00_sc00008_p0024	two-pore potassium channel 3-like
EgIG_438	p5.00_sc00008_p0027	predicted protein
EgIG_439	p5.00_sc00008_p0033	adenylate isopentenyltransferase-like
EgIG_440	p5.00_sc00008_p0042	uncharacterized loc101222479
EgIG_441	p5.00_sc00008_p0055	probable receptor-like protein kinase at1g67000-like
EgIG_442	p5.00_sc00008_p0072	PREDICTED: uncharacterized protein LOC100828449
EgIG_443	p5.00_sc00008_p0081	dna-damage-repair toleration protein drt102-like
EgIG_444	p5.00_sc00008_p0086	ocs element-binding factor 1-like
EgIG_445	p5.00_sc00008_p0102	enzyme inhibitor, putative
EgIG_446	p5.00_sc00008_p0110	abc transporter g family member 10-like
EgIG_447	p5.00_sc00008_p0123	Os02g0307900
EgIG_448	p5.00_sc00008_p0143	pentatricopeptide repeat-containing protein mitochondrial-like
EgIG_449	p5.00_sc00008_p0146	threonine chloroplastic-like
EgIG_450	p5.00_sc00008_p0147	probable ribose-5-phosphate isomerase-like
EgIG_451	p5.00_sc00008_p0152	eukaryotic translation initiation factor 5-like
EgIG_452	p5.00_sc00008_p0166	50s ribosomal protein l7 l12-like
EgIG_453	p5.00_sc00008_p0182	PREDICTED: uncharacterized protein LOC101786566
EgIG_454	p5.00_sc00008_p0183	PREDICTED: uncharacterized protein LOC100830726
EgIG_455	p5.00_sc00008_p0187	PREDICTED: uncharacterized protein LOC100261105
EgIG_456	p5.00_sc00008_p0188	oleosin 16 kda-like
EgIG_457	p5.00_sc00008_p0207	pentatricopeptide repeat-containing protein at4g02750-like
EgIG_458	p5.00_sc00008_p0210	PREDICTED: uncharacterized protein LOC100262757
EgIG_459	p5.00_sc00008_p0222	kda class i heat shock protein
EgIG_460	p5.00_sc00008_p0223	pentatricopeptide repeat-containing protein at5g66520-like
EgIG_461	p5.00_sc00008_p0224	pentatricopeptide repeat-containing protein at5g66520-like
EgIG_462	p5.00_sc00008_p0225	probable calcium-binding protein cml16-like
EgIG_463	p5.00_sc00008_p0236	udp-rhamnose:rhamnosyltransferase 1-like
EgIG_464	p5.00_sc00008_p0249	uncharacterized loc101222998
EgIG_465	p5.00_sc00008_p0253	udp-glucose flavonoid 3-o-glucosyltransferase 7-like
EgIG_466	p5.00_sc00008_p0254	udp-glycosyltransferase 73b3-like
EgIG_467	p5.00_sc00008_p0255	udp-glycosyltransferase 73b3-like
EgIG_468	p5.00_sc00008_p0256	udp-glycosyltransferase 73b3-like
EgIG_469	p5.00_sc00008_p0257	udp-glucose flavonoid 3-o-glucosyltransferase 7-like
EgIG_470	p5.00_sc00008_p0258	50s ribosomal protein chloroplastic-like
EgIG_471	p5.00_sc00008_p0260	myb-related protein 305-like
EgIG_472	p5.00_sc00008_p0262	u-box domain-containing protein 21-like
EgIG_473	p5.00_sc00008_p0282	oxidoreductase, putative
EgIG_474	p5.00_sc00008_p0296	pentatricopeptide repeat-containing protein at3g47840-like
EgIG_475	p5.00_sc00008_p0316	eukaryotic translation initiation factor 3 subunit d-like
EgIG_476	p5.00_sc00008_p0320	transcription factor bhlh150-like
EgIG_477	p5.00_sc00008_p0323	serine carboxypeptidase-like 50-like
EgIG_478	p5.00_sc00008_p0328	zinc finger
EgIG_479	p5.00_sc00008_p0329	secologanin synthase-like
EgIG_480	p5.00_sc00008_p0330	secologanin synthase-like
EgIG_481	p5.00_sc00009_p0001	glutaredoxin-c1-like
EgIG_482	p5.00_sc00009_p0004	protein yipf5-like
EgIG_483	p5.00_sc00009_p0007	pentatricopeptide repeat-containing protein at3g02330-like
EgIG_484	p5.00_sc00009_p0011	pentatricopeptide repeat-containing protein at4g15720-like
EgIG_485	p5.00_sc00009_p0017	pwwp domain-containing protein
EgIG_486	p5.00_sc00009_p0018	src2-like protein
EgIG_487	p5.00_sc00009_p0031	protein ralf-like 33-like
EgIG_488	p5.00_sc00009_p0055	probable exocyst complex component 6-like
EgIG_489	p5.00_sc00009_p0084	probable prefoldin subunit 2-like
EgIG_490	p5.00_sc00009_p0085	long cell-linked locus protein
EgIG_491	p5.00_sc00009_p0088	low quality protein: uncharacterized loc101206622
EgIG_492	p5.00_sc00009_p0101	plant invertase pectin methylesterase inhibitor domain-containing protein
EgIG_493	p5.00_sc00009_p0104	ocs element-binding factor 1-like
EgIG_494	p5.00_sc00009_p0107	uncharacterized loc101204888
EgIG_495	p5.00_sc00009_p0116	transcription factor upbeat1-like
EgIG_496	p5.00_sc00009_p0124	f-box protein at5g49610-like
EgIG_497	p5.00_sc00009_p0126	uncharacterized loc101214389
EgIG_498	p5.00_sc00009_p0127	uncharacterized loc101214389
EgIG_499	p5.00_sc00009_p0130	pentatricopeptide repeat-containing protein at4g21065-like
EgIG_500	p5.00_sc00009_p0150	trna-splicing endonuclease subunit sen2-1-like
EgIG_501	p5.00_sc00009_p0162	copper ion binding protein
EgIG_502	p5.00_sc00009_p0168	cytochrome p450 71a1-like
EgIG_503	p5.00_sc00009_p0174	calcium-binding protein pbp1-like
EgIG_504	p5.00_sc00009_p0179	aromatic-l-amino-acid decarboxylase-like
EgIG_505	p5.00_sc00009_p0192	protein tic 20- chloroplastic-like
EgIG_506	p5.00_sc00009_p0200	s-adenosylmethionine decarboxylase proenzyme-like
EgIG_507	p5.00_sc00009_p0203	abc transporter f family member 4-like
EgIG_508	p5.00_sc00009_p0209	pentatricopeptide repeat-containing protein at4g39530-like
EgIG_509	p5.00_sc00009_p0220	zinc finger protein zat3-like
EgIG_510	p5.00_sc00009_p0232	transport protein sec31
EgIG_511	p5.00_sc00010_p0007	uncharacterized loc101219457
EgIG_512	p5.00_sc00010_p0013	pentatricopeptide repeat-containing protein mitochondrial-like
EgIG_513	p5.00_sc00010_p0018	s-adenosylmethionine synthase 1-like isoform 2
EgIG_514	p5.00_sc00010_p0020	gibberellin 3-beta-dioxygenase 1-like
EgIG_515	p5.00_sc00010_p0023	ubiquitin-40s ribosomal protein s27a-like
EgIG_516	p5.00_sc00010_p0032	pentatricopeptide repeat-containing protein at1g02420-like
EgIG_517	p5.00_sc00010_p0056	lsm domain-containing protein 1-like
EgIG_518	p5.00_sc00010_p0073	f-box kelch-repeat protein at5g60570-like
EgIG_519	p5.00_sc00010_p0077	uncharacterized serine-rich
EgIG_520	p5.00_sc00010_p0081	PREDICTED: formin-2-like [Elaeis guineensis]
EgIG_521	p5.00_sc00010_p0082	Os07g0142500
EgIG_522	p5.00_sc00010_p0088	hypothetical protein precursor
EgIG_523	p5.00_sc00010_p0089	PREDICTED: uncharacterized protein LOC101772275
EgIG_524	p5.00_sc00010_p0097	germin-like protein 2-1-like
EgIG_525	p5.00_sc00010_p0103	auxin-responsive family protein
EgIG_526	p5.00_sc00010_p0113	uncharacterized loc101207020
EgIG_527	p5.00_sc00010_p0138	nuclear transcription factor y subunit c-9-like isoform 1
EgIG_528	p5.00_sc00010_p0145	Os06g0666400
EgIG_529	p5.00_sc00010_p0164	pentatricopeptide repeat-containing protein at4g20090-like
EgIG_530	p5.00_sc00010_p0174	uncharacterized loc101205641
EgIG_531	p5.00_sc00010_p0176	prefoldin chaperone subunit family protein
EgIG_532	p5.00_sc00010_p0201	fact complex subunit spt16-like
EgIG_533	p5.00_sc00010_p0205	cell division cycle protein 123 homolog
EgIG_534	p5.00_sc00011_p0002	udp-glucose 6-dehydrogenase-like
EgIG_535	p5.00_sc00011_p0009	disease resistance rpp13-like protein 1-like
EgIG_536	p5.00_sc00011_p0030	PREDICTED: uncharacterized protein LOC100260307 isoform 1
EgIG_537	p5.00_sc00011_p0037	gdp-mannose transporter gonst3-like
EgIG_538	p5.00_sc00011_p0047	PREDICTED: glucan endo-1,3-beta-glucosidase 14-like [Elaeis guineensis]
EgIG_539	p5.00_sc00011_p0056	flavonol sulfotransferase-like
EgIG_540	p5.00_sc00011_p0057	flavonol 4 -sulfotransferase-like
EgIG_541	p5.00_sc00011_p0058	nuclear transcription factor y subunit b-3-like
EgIG_542	p5.00_sc00011_p0064	conserved hypothetical protein
EgIG_543	p5.00_sc00011_p0074	mediator of rna polymerase ii transcription subunit 32-like
EgIG_544	p5.00_sc00011_p0082	scarecrow-like protein 4-like
EgIG_545	p5.00_sc00011_p0091	60s ribosomal protein mitochondrial-like
EgIG_546	p5.00_sc00011_p0108	PREDICTED: uncharacterized protein LOC105058285 [Elaeis guineensis]
EgIG_547	p5.00_sc00011_p0109	agamous-like mads-box protein agl61-like
EgIG_548	p5.00_sc00011_p0120	basic form of pathogenesis-related protein 1-like
EgIG_549	p5.00_sc00011_p0127	pentatricopeptide repeat-containing protein
EgIG_550	p5.00_sc00011_p0129	probable lrr receptor-like serine threonine-protein kinase at4g36180-like
EgIG_551	p5.00_sc00011_p0142	Os04g0637500
EgIG_552	p5.00_sc00011_p0143	Os04g0637500
EgIG_553	p5.00_sc00011_p0146	ethylene-responsive transcription factor erf012-like
EgIG_554	p5.00_sc00011_p0151	l-type lectin-domain containing receptor kinase -like
EgIG_555	p5.00_sc00011_p0155	saur family protein
EgIG_556	p5.00_sc00011_p0162	uncharacterized tpr repeat-containing protein at1g05150-like
EgIG_557	p5.00_sc00011_p0163	transcription factor hec1-like
EgIG_558	p5.00_sc00011_p0167	uncharacterized loc101213140
EgIG_559	p5.00_sc00011_p0172	ethylene-responsive transcription factor erf109-like
EgIG_560	p5.00_sc00011_p0182	bri1 kinase inhibitor 1-like
EgIG_561	p5.00_sc00011_p0187	conserved hypothetical protein
EgIG_562	p5.00_sc00012_p0003	chaperone protein dnaj chloroplastic-like
EgIG_563	p5.00_sc00012_p0007	pentatricopeptide repeat-containing protein mitochondrial-like
EgIG_564	p5.00_sc00012_p0010	abc transporter f family member 4-like
EgIG_565	p5.00_sc00012_p0015	PREDICTED: uncharacterized protein LOC101303268 isoform 1
EgIG_566	p5.00_sc00012_p0017	uncharacterized loc101207081
EgIG_567	p5.00_sc00012_p0023	arogenate dehydratase prephenate dehydratase chloroplastic-like
EgIG_568	p5.00_sc00012_p0024	60s ribosomal protein l27a-3-like
EgIG_569	p5.00_sc00012_p0028	PREDICTED: uncharacterized protein LOC101230950
EgIG_570	p5.00_sc00012_p0030	PREDICTED: uncharacterized protein LOC100240905
EgIG_571	p5.00_sc00012_p0042	cytochrome p450 94a1-like
EgIG_572	p5.00_sc00012_p0044	zinc finger a20 and an1 domain-containing stress-associated protein 4-like
EgIG_573	p5.00_sc00012_p0053	pentatricopeptide repeat-containing protein mitochondrial-like
EgIG_574	p5.00_sc00012_p0059	pentatricopeptide repeat-containing protein at4g13650-like
EgIG_575	p5.00_sc00012_p0060	uncharacterized protein LOC100792377
EgIG_576	p5.00_sc00012_p0061	PREDICTED: uncharacterized protein LOC100254636
EgIG_577	p5.00_sc00012_p0063	glutaredoxin family protein
EgIG_578	p5.00_sc00012_p0074	vegetative cell wall protein gp1-like isoform x1
EgIG_579	p5.00_sc00012_p0093	conserved hypothetical protein
EgIG_580	p5.00_sc00012_p0094	serine arginine-rich splicing factor 6-like
EgIG_581	p5.00_sc00012_p0096	probable ccr4-associated factor 1 homolog 11-like
EgIG_582	p5.00_sc00012_p0097	uncharacterized loc101204431
EgIG_583	p5.00_sc00012_p0105	syntaxin-24-like
EgIG_584	p5.00_sc00012_p0106	late embryogenesis abundant hydroxyproline-rich glycoprotein
EgIG_585	p5.00_sc00012_p0107	protein ndr1-like
EgIG_586	p5.00_sc00012_p0108	vamp protein sec22
EgIG_587	p5.00_sc00012_p0109	harpin-induced family protein
EgIG_588	p5.00_sc00012_p0110	PREDICTED: uncharacterized protein LOC100258714
EgIG_589	p5.00_sc00012_p0112	pentatricopeptide repeat-containing protein chloroplastic-like
EgIG_590	p5.00_sc00012_p0118	e3 ubiquitin-protein ligase pub23-like
EgIG_591	p5.00_sc00012_p0122	u-box domain-containing protein 27-like
EgIG_592	p5.00_sc00012_p0126	vacuolar iron transporter homolog 4-like
EgIG_593	p5.00_sc00012_p0137	PREDICTED: uncharacterized protein LOC100259010
EgIG_594	p5.00_sc00012_p0139	probable pectinesterase pectinesterase inhibitor 34-like
EgIG_595	p5.00_sc00012_p0142	upf0496 protein 4-like
EgIG_596	p5.00_sc00012_p0150	egg cell-secreted
EgIG_597	p5.00_sc00012_p0160	protein ralf-like 34-like
EgIG_598	p5.00_sc00012_p0162	glycine-rich protein 2b-like
EgIG_599	p5.00_sc00012_p0163	PREDICTED: uncharacterized protein LOC100257164
EgIG_600	p5.00_sc00012_p0182	transcription factor tcp8-like
EgIG_601	p5.00_sc00012_p0191	disease resistance response protein 206-like
EgIG_602	p5.00_sc00012_p0192	disease resistance response protein 206-like
EgIG_603	p5.00_sc00012_p0212	probable anion transporter 5-like
EgIG_604	p5.00_sc00012_p0213	pentatricopeptide repeat-containing protein at3g63370-like
EgIG_605	p5.00_sc00013_p0006	at5g51550 k17n15_10
EgIG_606	p5.00_sc00013_p0014	uncharacterized loc101211778
EgIG_607	p5.00_sc00013_p0026	phosphatidylinositol n-acetylglucosaminyltransferase subunit c-like
EgIG_608	p5.00_sc00013_p0031	phospholipase a chloroplastic-like
EgIG_609	p5.00_sc00013_p0036	upf0496 protein 4-like
EgIG_610	p5.00_sc00013_p0041	protein chloroplastic-like
EgIG_611	p5.00_sc00013_p0054	nadh dehydrogenase complex assembly factor 6-like
EgIG_612	p5.00_sc00013_p0056	uncharacterized loc101208334
EgIG_613	p5.00_sc00013_p0075	zinc finger protein zat9-like
EgIG_614	p5.00_sc00013_p0086	low quality protein: uncharacterized loc101212865
EgIG_615	p5.00_sc00013_p0092	e3 ubiquitin-protein ligase rha1b-like
EgIG_616	p5.00_sc00013_p0098	e3 ubiquitin-protein ligase rha1b-like
EgIG_617	p5.00_sc00013_p0100	caffeic acid 3-o-methyltransferase-like
EgIG_618	p5.00_sc00013_p0105	b3 domain-containing transcription factor nga1-like
EgIG_619	p5.00_sc00013_p0112	invertase inhibitor-like
EgIG_620	p5.00_sc00013_p0118	probable purine permease 11-like
EgIG_621	p5.00_sc00013_p0121	transposon protein
EgIG_622	p5.00_sc00013_p0127	dnaj homolog subfamily c member 2-like
EgIG_623	p5.00_sc00013_p0147	transcription factor myc2-like
EgIG_624	p5.00_sc00013_p0166	hypothetical protein SORBIDRAFT_10g005066
EgIG_625	p5.00_sc00013_p0168	protein capicua homolog
EgIG_626	p5.00_sc00013_p0169	chaperone protein dnaj chloroplastic-like
EgIG_627	p5.00_sc00013_p0170	aro1-like protein 2
EgIG_628	p5.00_sc00013_p0195	upf0496 protein at1g20180-like
EgIG_629	p5.00_sc00013_p0201	protein transparent testa 12-like
EgIG_630	p5.00_sc00013_p0206	syringolide-induced protein 14-1-1
EgIG_631	p5.00_sc00013_p0208	plastocyanin chloroplast
EgIG_632	p5.00_sc00013_p0226	uncharacterized loc101207424
EgIG_633	p5.00_sc00014_p0011	kda class i heat shock protein
EgIG_634	p5.00_sc00014_p0018	gamma-glutamylcyclotransferase at3g02910-like
EgIG_635	p5.00_sc00014_p0023	transcription factor myc2-like
EgIG_636	p5.00_sc00014_p0030	Os02g0686800
EgIG_637	p5.00_sc00014_p0045	disease resistance response protein 206-like
EgIG_638	p5.00_sc00014_p0052	uncharacterized loc101215777
EgIG_639	p5.00_sc00014_p0056	glycine-rich protein 2-like
EgIG_640	p5.00_sc00014_p0066	dentin sialophospho
EgIG_641	p5.00_sc00014_p0067	pentatricopeptide repeat-containing protein chloroplastic-like
EgIG_642	p5.00_sc00014_p0087	urease accessory
EgIG_643	p5.00_sc00014_p0100	uncharacterized loc101221163
EgIG_644	p5.00_sc00014_p0103	upf0496 protein at1g20180-like
EgIG_645	p5.00_sc00014_p0116	syringolide-induced protein 14-1-1
EgIG_646	p5.00_sc00014_p0120	plastocyanin chloroplast
EgIG_647	p5.00_sc00014_p0122	pentatricopeptide repeat-containing protein chloroplastic-like
EgIG_648	p5.00_sc00014_p0126	ornithine decarboxylase-like
EgIG_649	p5.00_sc00014_p0129	pentatricopeptide repeat-containing protein at2g17033-like
EgIG_650	p5.00_sc00014_p0130	f-box protein skip23-like
EgIG_651	p5.00_sc00014_p0141	conserved hypothetical protein
EgIG_652	p5.00_sc00014_p0145	auxin-induced protein 6b-like
EgIG_653	p5.00_sc00014_p0148	uncharacterized loc101207424
EgIG_654	p5.00_sc00014_p0150	g-type lectin s-receptor-like serine threonine-protein kinase at5g35370-like
EgIG_655	p5.00_sc00014_p0177	zinc finger protein zat3-like
EgIG_656	p5.00_sc00014_p0180	disease resistance response protein
EgIG_657	p5.00_sc00014_p0181	disease resistance response protein
EgIG_658	p5.00_sc00014_p0209	disease resistance rpp13-like protein 1-like
EgIG_659	p5.00_sc00014_p0212	transcriptional regulator atrx homolog isoform x1
EgIG_660	p5.00_sc00014_p0219	f-box protein skip23-like
EgIG_661	p5.00_sc00014_p0221	f-box protein skip23-like
EgIG_662	p5.00_sc00014_p0226	histone -like
EgIG_663	p5.00_sc00014_p0232	PREDICTED: uncharacterized protein LOC101218314
EgIG_664	p5.00_sc00014_p0239	homoserine kinase-like
EgIG_665	p5.00_sc00015_p0002	abscisic acid receptor pyl4-like
EgIG_666	p5.00_sc00015_p0006	exocyst complex component 7-like
EgIG_667	p5.00_sc00015_p0007	pra1 family protein b4-like
EgIG_668	p5.00_sc00015_p0026	u-box domain-containing protein 16-like
EgIG_669	p5.00_sc00015_p0027	Os01g0823700
EgIG_670	p5.00_sc00015_p0029	PREDICTED: uncharacterized protein LOC100255128
EgIG_671	p5.00_sc00015_p0042	ring-h2 finger protein atl72-like
EgIG_672	p5.00_sc00015_p0059	syntaxin-121-like
EgIG_673	p5.00_sc00015_p0061	PREDICTED: uncharacterized protein LOC100260268
EgIG_674	p5.00_sc00015_p0065	predicted protein
EgIG_675	p5.00_sc00015_p0073	uncharacterized loc101204540
EgIG_676	p5.00_sc00015_p0075	PREDICTED: uncharacterized protein LOC101780220
EgIG_677	p5.00_sc00015_p0104	probable calcium-binding protein cml45-like
EgIG_678	p5.00_sc00015_p0106	uncharacterized loc101215142
EgIG_679	p5.00_sc00015_p0110	zf-hd homeobox protein at4g24660-like
EgIG_680	p5.00_sc00015_p0130	conserved hypothetical protein
EgIG_681	p5.00_sc00016_p0002	protein transparent testa glabra 1-like
EgIG_682	p5.00_sc00016_p0003	e3 ubiquitin-protein ligase rha1b-like
EgIG_683	p5.00_sc00016_p0005	low quality protein: uncharacterized loc101220997
EgIG_684	p5.00_sc00016_p0010	scarecrow-like protein 8-like
EgIG_685	p5.00_sc00016_p0018	e3 ubiquitin-protein ligase rha1b-like
EgIG_686	p5.00_sc00016_p0023	probable receptor-like protein kinase at5g24010-like
EgIG_687	p5.00_sc00016_p0028	conserved hypothetical protein
EgIG_688	p5.00_sc00016_p0037	pentatricopeptide repeat-containing protein chloroplastic-like
EgIG_689	p5.00_sc00016_p0045	protein chloroplastic-like
EgIG_690	p5.00_sc00016_p0050	atofp13 ofp13
EgIG_691	p5.00_sc00016_p0058	arginine decarboxylase-like
EgIG_692	p5.00_sc00016_p0077	fasciclin-like arabinogalactan protein 8-like
EgIG_693	p5.00_sc00016_p0078	xyloglucan galactosyltransferase katamari1 homolog
EgIG_694	p5.00_sc00016_p0088	transcription factor tcp9-like
EgIG_695	p5.00_sc00016_p0090	molybdenum cofactor sulfurase-like
EgIG_696	p5.00_sc00016_p0094	uncharacterized loc101210054
EgIG_697	p5.00_sc00016_p0104	ap2 erf domain-containing transcription factor
EgIG_698	p5.00_sc00016_p0105	ethylene-responsive transcription factor erf025-like
EgIG_699	p5.00_sc00016_p0109	probable xyloglucan endotransglucosylase hydrolase protein 27-like
EgIG_700	p5.00_sc00016_p0110	multidrug and toxin extrusion protein 2-like
EgIG_701	p5.00_sc00016_p0111	vacuolar protein 8-like
EgIG_702	p5.00_sc00016_p0169	calcium-binding protein kic-like
EgIG_703	p5.00_sc00016_p0179	mitochondrial import inner membrane translocase subunit tim23-like
EgIG_704	p5.00_sc00016_p0220	photosystem ii core complex proteins chloroplastic-like
EgIG_705	p5.00_sc00016_p0222	auxin-induced protein 10a5-like
EgIG_706	p5.00_sc00016_p0225	ring-h2 finger protein atl79-like
EgIG_707	p5.00_sc00017_p0005	transcriptional regulator atrx homolog isoform x1
EgIG_708	p5.00_sc00017_p0033	f-box kelch-repeat protein at5g42350-like
EgIG_709	p5.00_sc00017_p0034	f-box kelch-repeat protein at5g42350-like
EgIG_710	p5.00_sc00017_p0058	regulator of ribonuclease-like protein 2-like
EgIG_711	p5.00_sc00017_p0067	Os02g0307900
EgIG_712	p5.00_sc00017_p0073	pentatricopeptide repeat-containing protein at1g08070-like
EgIG_713	p5.00_sc00017_p0077	pentatricopeptide repeat-containing protein mitochondrial-like
EgIG_714	p5.00_sc00017_p0094	f-box protein at5g39250-like
EgIG_715	p5.00_sc00017_p0096	hypothetical protein SORBIDRAFT_06g032860
EgIG_716	p5.00_sc00017_p0099	transcription factor tcp7-like
EgIG_717	p5.00_sc00017_p0101	pentatricopeptide repeat-containing protein at2g13600-like
EgIG_718	p5.00_sc00017_p0103	e3 ubiquitin-protein ligase ring1-like
EgIG_719	p5.00_sc00017_p0104	ubiquitin carboxyl-terminal hydrolase family protein
EgIG_720	p5.00_sc00017_p0105	ubiquitin carboxyl-terminal hydrolase family protein
EgIG_721	p5.00_sc00017_p0108	protein ndr1-like
EgIG_722	p5.00_sc00017_p0133	e3 ubiquitin-protein ligase rma1h1-like
EgIG_723	p5.00_sc00017_p0150	transcription factor laf1-like
EgIG_724	p5.00_sc00017_p0156	nuclear transcription factor y subunit c-3-like
EgIG_725	p5.00_sc00017_p0158	multiple c2 and transmembrane domain-containing protein 1-like
EgIG_726	p5.00_sc00017_p0191	zinc finger protein zat5-like
EgIG_727	p5.00_sc00017_p0196	protein sensitive to proton rhizotoxicity 1-like
EgIG_728	p5.00_sc00017_p0205	tropomyosin- isoforms 33 34-like
EgIG_729	p5.00_sc00017_p0218	anthocyanin 5-aromatic acyltransferase-like
EgIG_730	p5.00_sc00017_p0219	ring-h2 finger protein atl16-like
EgIG_731	p5.00_sc00017_p0220	ethylene-responsive transcription factor erf098-like
EgIG_732	p5.00_sc00017_p0221	ethylene-responsive transcription factor 1b-like
EgIG_733	p5.00_sc00017_p0222	inorganic phosphate transporter 1-4
EgIG_734	p5.00_sc00017_p0224	lysm domain receptor-like kinase 3-like
EgIG_735	p5.00_sc00017_p0231	saur family protein
EgIG_736	p5.00_sc00017_p0248	4-coumarate-- ligase-like 5-like
EgIG_737	p5.00_sc00017_p0260	ripening-related protein 5-like
EgIG_738	p5.00_sc00017_p0302	predicted protein
EgIG_739	p5.00_sc00017_p0303	f-box protein skip23-like
EgIG_740	p5.00_sc00017_p0305	f-box protein skip23-like
EgIG_741	p5.00_sc00017_p0306	f-box protein skip23-like
EgIG_742	p5.00_sc00018_p0004	nuclear protein
EgIG_743	p5.00_sc00018_p0014	protein shroom4-like
EgIG_744	p5.00_sc00018_p0029	carnitinyl- dehydratase-like
EgIG_745	p5.00_sc00018_p0033	Os09g0344700
EgIG_746	p5.00_sc00018_p0048	harpin-induced protein
EgIG_747	p5.00_sc00018_p0063	acidic endochitinase-like
EgIG_748	p5.00_sc00018_p0064	acidic endochitinase-like
EgIG_749	p5.00_sc00018_p0065	bon1-associated protein 2-like
EgIG_750	p5.00_sc00018_p0066	f-box kelch-repeat protein at3g61590-like
EgIG_751	p5.00_sc00018_p0098	ethylene-responsive transcription factor erf061-like
EgIG_752	p5.00_sc00018_p0115	polyadenylate-binding cytoplasmic and nuclear-like
EgIG_753	p5.00_sc00018_p0121	riboflavin synthase-like
EgIG_754	p5.00_sc00018_p0124	eukaryotic translation initiation factor 1a-like
EgIG_755	p5.00_sc00018_p0133	transcription factor bhlh13-like
EgIG_756	p5.00_sc00018_p0137	dof zinc finger
EgIG_757	p5.00_sc00018_p0150	werner syndrome-like exonuclease-like
EgIG_758	p5.00_sc00018_p0152	transcription factor bhlh87-like
EgIG_759	p5.00_sc00018_p0154	glycylpeptide n-tetradecanoyltransferase 1-like
EgIG_760	p5.00_sc00018_p0157	uncharacterized loc101207995
EgIG_761	p5.00_sc00018_p0175	phospholipase a1-iidelta-like
EgIG_762	p5.00_sc00018_p0176	phospholipase a1-iidelta-like
EgIG_763	p5.00_sc00018_p0190	cytidine deaminase-like
EgIG_764	p5.00_sc00018_p0200	formin-like protein 18-like
EgIG_765	p5.00_sc00018_p0219	3-ketoacyl- synthase 11-like
EgIG_766	p5.00_sc00018_p0222	3-ketoacyl- synthase 11-like
EgIG_767	p5.00_sc00018_p0225	zinc finger a20 and an1 domain-containing stress-associated protein 9-like isoform 1
EgIG_768	p5.00_sc00018_p0233	atofp14 ofp14
EgIG_769	p5.00_sc00018_p0237	alcohol dehydrogenase transcription factor myb sant-like protein
EgIG_770	p5.00_sc00018_p0250	pentatricopeptide repeat-containing protein at3g25970-like
EgIG_771	p5.00_sc00018_p0255	della protein gai-like
EgIG_772	p5.00_sc00019_p0008	nuclear transcription factor y subunit c-2-like
EgIG_773	p5.00_sc00019_p0012	sufe-like chloroplastic-like
EgIG_774	p5.00_sc00019_p0014	PREDICTED: uncharacterized protein LOC100249414
EgIG_775	p5.00_sc00019_p0020	pentatricopeptide repeat-containing protein mitochondrial-like
EgIG_776	p5.00_sc00019_p0033	anthocyanidin -o-glucosyltransferase-like
EgIG_777	p5.00_sc00019_p0040	f-box kelch-repeat protein at5g15710-like
EgIG_778	p5.00_sc00019_p0045	ocs element-binding factor 1-like
EgIG_779	p5.00_sc00019_p0047	zinc finger protein constans-like 2-like
EgIG_780	p5.00_sc00019_p0065	Os02g0307900
EgIG_781	p5.00_sc00019_p0070	transmembrane 9 superfamily member 4-like
EgIG_782	p5.00_sc00019_p0071	PREDICTED: uncharacterized protein LOC100257948
EgIG_783	p5.00_sc00019_p0078	uncharacterized protein LOC100275190
EgIG_784	p5.00_sc00019_p0081	zinc finger protein 3-like
EgIG_785	p5.00_sc00019_p0088	protein sec13 homolog
EgIG_786	p5.00_sc00019_p0089	probable ccr4-associated factor 1 homolog 7-like
EgIG_787	p5.00_sc00019_p0097	btb poz domain-containing protein at2g24240-like
EgIG_788	p5.00_sc00019_p0118	probable steroid-binding protein 3-like
EgIG_789	p5.00_sc00019_p0123	s-adenosylmethionine decarboxylase proenzyme-like
EgIG_790	p5.00_sc00019_p0129	udp-glucuronate 4-epimerase 1-like
EgIG_791	p5.00_sc00019_p0134	ring-h2 finger protein atl13-like
EgIG_792	p5.00_sc00019_p0143	protein glutamine dumper 3-like
EgIG_793	p5.00_sc00019_p0149	zinc finger protein 2-like
EgIG_794	p5.00_sc00019_p0153	probable beta- -galactosyltransferase 14-like
EgIG_795	p5.00_sc00019_p0154	dna repair protein xrcc3 homolog
EgIG_796	p5.00_sc00019_p0163	adagio protein 1-like
EgIG_797	p5.00_sc00019_p0174	uncharacterized loc101212293
EgIG_798	p5.00_sc00019_p0180	ring-h2 finger protein atl43-like
EgIG_799	p5.00_sc00019_p0211	PREDICTED: B-box zinc finger protein 32-like [Elaeis guineensis]
EgIG_800	p5.00_sc00019_p0221	Os06g0700300
EgIG_801	p5.00_sc00019_p0234	indole-3-acetic acid-induced protein arg7-like
EgIG_802	p5.00_sc00019_p0236	ribosomal protein
EgIG_803	p5.00_sc00019_p0237	exostosin-like 3-like
EgIG_804	p5.00_sc00020_p0001	nucleic acid binding
EgIG_805	p5.00_sc00020_p0002	uncharacterized wd repeat-containing protein alr3466-like
EgIG_806	p5.00_sc00020_p0006	u-box domain-containing protein 38-like
EgIG_807	p5.00_sc00020_p0013	udp-glucose flavonoid 3-o-glucosyltransferase 7-like
EgIG_808	p5.00_sc00020_p0024	acyl- n-acyltransferases-like protein
EgIG_809	p5.00_sc00020_p0030	nhl repeat-containing protein
EgIG_810	p5.00_sc00020_p0036	u-box domain-containing protein 19-like
EgIG_811	p5.00_sc00020_p0038	ring-h2 finger protein atl3-like
EgIG_812	p5.00_sc00020_p0040	endo- -beta-glucanase 2-like
EgIG_813	p5.00_sc00020_p0061	f-box protein afr-like
EgIG_814	p5.00_sc00020_p0064	zinc finger protein 2-like
EgIG_815	p5.00_sc00020_p0067	hypothetical protein SORBIDRAFT_07g007750
EgIG_816	p5.00_sc00020_p0068	histone -like
EgIG_817	p5.00_sc00020_p0070	histone -like
EgIG_818	p5.00_sc00020_p0080	PREDICTED: uncharacterized protein At4g30180-like
EgIG_819	p5.00_sc00020_p0081	PREDICTED: uncharacterized protein At4g30180-like
EgIG_820	p5.00_sc00020_p0085	uncharacterized loc101212293
EgIG_821	p5.00_sc00020_p0092	udp-rhamnose:rhamnosyltransferase 1
EgIG_822	p5.00_sc00020_p0121	probable calcium-binding protein cml31
EgIG_823	p5.00_sc00020_p0126	probable inorganic phosphate transporter 1-7-like
EgIG_824	p5.00_sc00020_p0128	auxin-induced protein 6b
EgIG_825	p5.00_sc00020_p0141	dna-binding protein escarola-like
EgIG_826	p5.00_sc00020_p0145	brefeldin a-inhibited guanine nucleotide-exchange protein 1-like
EgIG_827	p5.00_sc00020_p0154	vq motif-containing protein
EgIG_828	p5.00_sc00020_p0162	predicted protein
EgIG_829	p5.00_sc00020_p0167	multiple c2 and transmembrane domain-containing protein 2-like
EgIG_830	p5.00_sc00020_p0170	multiple c2 and transmembrane domain-containing protein 2-like
EgIG_831	p5.00_sc00020_p0179	zinc finger a20 and an1 domain-containing stress-associated protein 8-like isoform 2
EgIG_832	p5.00_sc00020_p0183	low quality protein: uncharacterized loc101205501
EgIG_833	p5.00_sc00020_p0185	auxin-induced in root cultures protein 12-like
EgIG_834	p5.00_sc00020_p0204	gras family transcription factor lateral
EgIG_835	p5.00_sc00020_p0213	PREDICTED: uncharacterized protein LOC100828449
EgIG_836	p5.00_sc00020_p0218	upf0503 protein chloroplastic-like
EgIG_837	p5.00_sc00020_p0222	PREDICTED: uncharacterized protein LOC100804127
EgIG_838	p5.00_sc00020_p0239	kda class i heat shock protein
EgIG_839	p5.00_sc00020_p0240	kda class i heat shock protein
EgIG_840	p5.00_sc00020_p0241	heme-binding-like protein chloroplastic-like
EgIG_841	p5.00_sc00021_p0001	pentatricopeptide repeat-containing protein mitochondrial-like
EgIG_842	p5.00_sc00021_p0004	predicted protein
EgIG_843	p5.00_sc00021_p0008	60s ribosomal protein l27a-3-like
EgIG_844	p5.00_sc00021_p0014	kinase interacting (kip1-like) protein
EgIG_845	p5.00_sc00021_p0022	uncharacterized loc101218189
EgIG_846	p5.00_sc00021_p0023	f-box protein at5g07610-like
EgIG_847	p5.00_sc00021_p0032	glutaredoxin-c1-like
EgIG_848	p5.00_sc00021_p0047	nuclear transcription factor y subunit b-5-like
EgIG_849	p5.00_sc00021_p0055	pentatricopeptide repeat-containing protein mitochondrial-like
EgIG_850	p5.00_sc00021_p0059	src2-like protein
EgIG_851	p5.00_sc00021_p0062	60s ribosome subunit biogenesis protein nip7 homolog
EgIG_852	p5.00_sc00021_p0063	flowering-promoting factor 1-like protein 3-like
EgIG_853	p5.00_sc00021_p0067	rapid alkalinization factor-like
EgIG_854	p5.00_sc00021_p0078	bsd domain containing protein
EgIG_855	p5.00_sc00022_p0001	protein exordium like 5
EgIG_856	p5.00_sc00022_p0009	pentatricopeptide repeat-containing protein at4g20770-like
EgIG_857	p5.00_sc00022_p0014	uncharacterized loc101208925
EgIG_858	p5.00_sc00022_p0023	serine arginine repetitive matrix protein 2-like
EgIG_859	p5.00_sc00022_p0027	f-box kelch-repeat protein at5g60570-like
EgIG_860	p5.00_sc00022_p0042	Os04g0637500
EgIG_861	p5.00_sc00022_p0043	mitochondrial transcription termination factor family protein
EgIG_862	p5.00_sc00022_p0055	uncharacterized loc101216872
EgIG_863	p5.00_sc00022_p0061	c2 domain-containing protein
EgIG_864	p5.00_sc00022_p0062	dna-binding protein escarola-like
EgIG_865	p5.00_sc00022_p0063	abc transporter g family member 23-like
EgIG_866	p5.00_sc00022_p0077	v-type proton atpase 16 kda proteolipid subunit-like
EgIG_867	p5.00_sc00022_p0080	uncharacterized glycosyltransferase ago61-like
EgIG_868	p5.00_sc00022_p0082	uncharacterized glycosyltransferase ago61-like
EgIG_869	p5.00_sc00022_p0102	protein fantastic four 3-like
EgIG_870	p5.00_sc00022_p0103	60s ribosomal protein l27a-3-like
EgIG_871	p5.00_sc00023_p0003	PREDICTED: uncharacterized protein LOC100250621
EgIG_872	p5.00_sc00023_p0007	burp domain-containing protein 3-like
EgIG_873	p5.00_sc00023_p0015	presqualene diphosphate phosphatase-like
EgIG_874	p5.00_sc00023_p0019	14 kda proline-rich
EgIG_875	p5.00_sc00023_p0020	14 kda proline-rich
EgIG_876	p5.00_sc00023_p0021	14 kda proline-rich
EgIG_877	p5.00_sc00023_p0022	14 kda proline-rich
EgIG_878	p5.00_sc00023_p0023	14 kda proline-rich
EgIG_879	p5.00_sc00023_p0035	uncharacterized loc101219687
EgIG_880	p5.00_sc00023_p0044	protein trigalactosyldiacylglycerol chloroplastic-like
EgIG_881	p5.00_sc00023_p0045	protein trigalactosyldiacylglycerol chloroplastic-like
EgIG_882	p5.00_sc00023_p0055	f-box protein at5g07670-like
EgIG_883	p5.00_sc00023_p0105	mterf family protein
EgIG_884	p5.00_sc00023_p0109	hydroxyproline-rich glycoprotein family protein
EgIG_885	p5.00_sc00023_p0128	ethylene-responsive transcription factor 5-like
EgIG_886	p5.00_sc00023_p0130	ethylene-responsive transcription factor 1a-like
EgIG_887	p5.00_sc00023_p0132	oleosin 16 kda-like
EgIG_888	p5.00_sc00023_p0135	cell division protein aaa atpase family
EgIG_889	p5.00_sc00023_p0139	cytochrome p450 94a1-like
EgIG_890	p5.00_sc00023_p0144	phospholipase a1- chloroplastic-like
EgIG_891	p5.00_sc00023_p0165	pra1 family protein d-like
EgIG_892	p5.00_sc00023_p0166	protein rmd5 homolog a-like
EgIG_893	p5.00_sc00023_p0169	histone-lysine n- h3 lysine-9 specific suvh6-like
EgIG_894	p5.00_sc00023_p0179	myb-like protein o-like
EgIG_895	p5.00_sc00023_p0188	pentatricopeptide repeat-containing
EgIG_896	p5.00_sc00023_p0200	e3 ubiquitin-protein ligase atl4-like
EgIG_897	p5.00_sc00023_p0211	probable purine permease 11-like
EgIG_898	p5.00_sc00023_p0213	transposon protein
EgIG_899	p5.00_sc00023_p0249	probable transcriptional regulator rabbit ears-like
EgIG_900	p5.00_sc00024_p0006	ap2 erf domain-containing transcription factor
EgIG_901	p5.00_sc00024_p0012	vacuolar protein 8-like
EgIG_902	p5.00_sc00024_p0017	membrane-bound o-acyltransferase domain-containing protein 2-like
EgIG_903	p5.00_sc00024_p0018	serine threonine-protein kinase-like protein ccr3-like
EgIG_904	p5.00_sc00024_p0024	scarecrow-like protein 28-like
EgIG_905	p5.00_sc00024_p0032	PREDICTED: uncharacterized protein LOC100248574
EgIG_906	p5.00_sc00024_p0038	e3 ubiquitin-protein ligase pub23-like
EgIG_907	p5.00_sc00024_p0039	btb poz domain-containing protein at3g05675-like
EgIG_908	p5.00_sc00024_p0040	Os06g0174800
EgIG_909	p5.00_sc00024_p0050	2-keto-3-deoxy-l-rhamnonate aldolase-like
EgIG_910	p5.00_sc00024_p0052	resistance protein mg13
EgIG_911	p5.00_sc00024_p0053	f-box protein skip23-like
EgIG_912	p5.00_sc00024_p0071	s-adenosyl-l-methionine-dependent methyltransferases superfamily protein
EgIG_913	p5.00_sc00024_p0075	gdp-mannose dehydratase 2-like
EgIG_914	p5.00_sc00024_p0079	auxin-induced protein 6b-like
EgIG_915	p5.00_sc00024_p0080	auxin-induced protein 15a-like
EgIG_916	p5.00_sc00024_p0085	dna-binding protein escarola-like
EgIG_917	p5.00_sc00025_p0006	protein ralf-like 33-like
EgIG_918	p5.00_sc00025_p0007	translocator protein homolog
EgIG_919	p5.00_sc00025_p0030	probable exocyst complex component 6-like
EgIG_920	p5.00_sc00025_p0039	subtilisin-like protease-like
EgIG_921	p5.00_sc00025_p0044	Os06g0165300
EgIG_922	p5.00_sc00025_p0047	ring-h2 finger protein atl2-like
EgIG_923	p5.00_sc00025_p0057	wall-associated receptor kinase-like 20-like
EgIG_924	p5.00_sc00025_p0066	probable prefoldin subunit 2-like
EgIG_925	p5.00_sc00025_p0071	low quality protein: uncharacterized loc101206622
EgIG_926	p5.00_sc00025_p0072	protein sec13 homolog
EgIG_927	p5.00_sc00025_p0086	zinc finger
EgIG_928	p5.00_sc00025_p0094	ocs element-binding factor 1-like
EgIG_929	p5.00_sc00025_p0111	transcription factor bhlh149-like
EgIG_930	p5.00_sc00025_p0112	transcription factor upbeat1-like
EgIG_931	p5.00_sc00025_p0121	disease resistance rpp13-like protein 1-like isoform x1
EgIG_932	p5.00_sc00025_p0122	disease resistance protein rga4-like
EgIG_933	p5.00_sc00025_p0133	uncharacterized loc101214389
EgIG_934	p5.00_sc00025_p0140	disease resistance protein rga4-like
EgIG_935	p5.00_sc00025_p0145	Pierisin
EgIG_936	p5.00_sc00025_p0160	tetratricopeptide repeat protein 7a-like
EgIG_937	p5.00_sc00025_p0162	dead-box atp-dependent rna helicase 40-like
EgIG_938	p5.00_sc00025_p0182	probable disease resistance protein at1g58602-like
EgIG_939	p5.00_sc00025_p0183	ubiquitin-40s ribosomal protein s27a-like
EgIG_940	p5.00_sc00025_p0200	probable disease resistance protein at1g58602-like
EgIG_941	p5.00_sc00025_p0203	pentatricopeptide repeat-containing protein chloroplastic-like
EgIG_942	p5.00_sc00026_p0014	methyltransferase-like protein 13-like
EgIG_943	p5.00_sc00026_p0015	enth vhs family protein
EgIG_944	p5.00_sc00026_p0034	mitochondrial transcription termination factor family protein
EgIG_945	p5.00_sc00026_p0042	hypothetical protein SORBIDRAFT_01g013610
EgIG_946	p5.00_sc00026_p0043	transcription factor tcp2-like
EgIG_947	p5.00_sc00026_p0044	f-box protein at5g46170-like
EgIG_948	p5.00_sc00026_p0050	hypothetical protein MTR_2g019160
EgIG_949	p5.00_sc00026_p0056	f-box kelch-repeat protein at1g30090-like
EgIG_950	p5.00_sc00026_p0057	zinc finger protein 7-like
EgIG_951	p5.00_sc00026_p0064	9-cis-epoxycarotenoid dioxygenase chloroplastic-like
EgIG_952	p5.00_sc00026_p0076	syntaxin-121-like
EgIG_953	p5.00_sc00026_p0078	neurofilament medium polypeptide-like
EgIG_954	p5.00_sc00026_p0088	PREDICTED: BEL1-like homeodomain protein 4
EgIG_955	p5.00_sc00026_p0090	probable calcium-binding protein cml41-like
EgIG_956	p5.00_sc00026_p0093	probable galacturonosyltransferase-like 1-like
EgIG_957	p5.00_sc00026_p0094	ring finger protein 5-like
EgIG_958	p5.00_sc00026_p0097	cbl-interacting serine threonine-protein kinase 1-like
EgIG_959	p5.00_sc00026_p0099	PREDICTED: uncharacterized protein LOC105060151 [Elaeis guineensis]
EgIG_960	p5.00_sc00026_p0101	protein phloem protein 2-like a10-like
EgIG_961	p5.00_sc00027_p0004	hypothetical protein SORBIDRAFT_03g037170
EgIG_962	p5.00_sc00027_p0048	probable polyamine oxidase 5-like
EgIG_963	p5.00_sc00027_p0050	PREDICTED: uncharacterized protein LOC101783578
EgIG_964	p5.00_sc00027_p0062	nitrate and chloride transporter
EgIG_965	p5.00_sc00027_p0063	major facilitator protein
EgIG_966	p5.00_sc00027_p0064	nitrate and chloride transporter
EgIG_967	p5.00_sc00027_p0068	agmatine coumaroyltransferase-2-like
EgIG_968	p5.00_sc00027_p0121	PREDICTED: uncharacterized protein LOC101759474
EgIG_969	p5.00_sc00027_p0134	germin-like protein subfamily t member 2-like
EgIG_970	p5.00_sc00027_p0135	germin-like protein subfamily t member 2-like
EgIG_971	p5.00_sc00027_p0142	udp-rhamnose:rhamnosyltransferase 1-like
EgIG_972	p5.00_sc00027_p0143	udp-rhamnose:rhamnosyltransferase 1-like
EgIG_973	p5.00_sc00028_p0034	PREDICTED: uncharacterized protein LOC101760134
EgIG_974	p5.00_sc00028_p0048	histone-lysine n- h3 lysine-9 specific suvh6-like
EgIG_975	p5.00_sc00028_p0061	Os02g0307900
EgIG_976	p5.00_sc00028_p0074	probable polyamine oxidase 5-like
EgIG_977	p5.00_sc00028_p0088	uncharacterized loc101207995
EgIG_978	p5.00_sc00028_p0135	vignain-like
EgIG_979	p5.00_sc00029_p0029	methyltransferase-like protein 21c-like
EgIG_980	p5.00_sc00029_p0041	aspartic proteinase nepenthesin-1-like
EgIG_981	p5.00_sc00029_p0054	mads box
EgIG_982	p5.00_sc00029_p0056	myb-like protein x-like
EgIG_983	p5.00_sc00029_p0061	clathrin assembly protein at1g25240-like
EgIG_984	p5.00_sc00029_p0066	basic form of pathogenesis-related protein 1
EgIG_985	p5.00_sc00029_p0068	basic form of pathogenesis-related protein 1
EgIG_986	p5.00_sc00029_p0069	basic form of pathogenesis-related protein 1
EgIG_987	p5.00_sc00029_p0071	basic form of pathogenesis-related protein 1
EgIG_988	p5.00_sc00029_p0085	nadph-dependent 1-acyldihydroxyacetone phosphate reductase-like
EgIG_989	p5.00_sc00029_p0087	geranylgeranyl pyrophosphate chloroplastic-like
EgIG_990	p5.00_sc00030_p0001	lob domain-containing protein 36-like
EgIG_991	p5.00_sc00030_p0006	dof zinc finger
EgIG_992	p5.00_sc00030_p0014	dof zinc finger protein mnb1a-like
EgIG_993	p5.00_sc00030_p0019	low quality protein: uncharacterized loc101210164
EgIG_994	p5.00_sc00030_p0026	disease resistance protein rga4-like
EgIG_995	p5.00_sc00030_p0029	vegetative incompatibility protein het-e-1-like
EgIG_996	p5.00_sc00030_p0030	disease resistance protein rga4-like
EgIG_997	p5.00_sc00030_p0031	allene oxide chloroplastic-like
EgIG_998	p5.00_sc00030_p0036	ring-h2 finger protein atl65-like
EgIG_999	p5.00_sc00030_p0037	protein binding
EgIG_1000	p5.00_sc00030_p0038	uncharacterized loc101203564
EgIG_1001	p5.00_sc00030_p0049	probable galacturonosyltransferase-like 1-like
EgIG_1002	p5.00_sc00030_p0050	ring finger protein 5-like
EgIG_1003	p5.00_sc00030_p0055	cbl-interacting serine threonine-protein kinase 1-like
EgIG_1004	p5.00_sc00030_p0056	PREDICTED: uncharacterized protein LOC100844639
EgIG_1005	p5.00_sc00030_p0058	cold shock protein-1 precursor
EgIG_1006	p5.00_sc00030_p0059	protein phloem protein 2-like a10-like
EgIG_1007	p5.00_sc00030_p0060	thymocyte nuclear protein 1-like
EgIG_1008	p5.00_sc00030_p0064	predicted protein
EgIG_1009	p5.00_sc00030_p0078	myb-like protein x-like
EgIG_1010	p5.00_sc00030_p0079	myb-like protein x-like
EgIG_1011	p5.00_sc00030_p0096	tyrosyl-dna phosphodiesterase 2-like
EgIG_1012	p5.00_sc00031_p0001	f-box kelch-repeat protein at1g74510-like
EgIG_1013	p5.00_sc00031_p0007	f-box kelch-repeat protein skip6-like
EgIG_1014	p5.00_sc00031_p0015	rna recognition motif-containing protein
EgIG_1015	p5.00_sc00031_p0017	40s ribosomal protein s16-like
EgIG_1016	p5.00_sc00031_p0022	50s ribosomal protein l7 l12-like
EgIG_1017	p5.00_sc00031_p0034	ethylene-responsive transcription factor rap2-4-like
EgIG_1018	p5.00_sc00031_p0036	protein ndr1-like
EgIG_1019	p5.00_sc00031_p0045	50s ribosomal protein l23-like
EgIG_1020	p5.00_sc00031_p0051	tubulin-folding cofactor c-like
EgIG_1021	p5.00_sc00031_p0062	web family protein chloroplastic-like isoform x2
EgIG_1022	p5.00_sc00031_p0070	e3 ubiquitin-protein ligase atl6-like
EgIG_1023	p5.00_sc00031_p0086	dna-binding protein escarola-like
EgIG_1024	p5.00_sc00031_p0088	serine arginine repetitive matrix protein 2-like isoform x2
EgIG_1025	p5.00_sc00031_p0093	serine arginine repetitive matrix protein 1-like
EgIG_1026	p5.00_sc00031_p0097	pentatricopeptide repeat-containing protein chloroplastic-like
EgIG_1027	p5.00_sc00031_p0112	transcription factor hec1-like
EgIG_1028	p5.00_sc00031_p0117	nodulation-signaling pathway 2
EgIG_1029	p5.00_sc00031_p0119	ethylene-responsive transcription factor erf012-like
EgIG_1030	p5.00_sc00031_p0120	auxin-induced protein 5ng4-like
EgIG_1031	p5.00_sc00031_p0122	mediator-associated protein 1-like
EgIG_1032	p5.00_sc00031_p0130	probable l-type lectin-domain containing receptor kinase -like
EgIG_1033	p5.00_sc00031_p0132	protein embryo defective 2735
EgIG_1034	p5.00_sc00031_p0133	eukaryotic peptide chain release factor subunit 1-3-like
EgIG_1035	p5.00_sc00031_p0145	protein faf- chloroplastic-like
EgIG_1036	p5.00_sc00031_p0149	della protein gai-like
EgIG_1037	p5.00_sc00031_p0154	dead-box atp-dependent rna helicase 21-like
EgIG_1038	p5.00_sc00031_p0161	ap2 erf and b3 domain-containing transcription repressor tem1-like
EgIG_1039	p5.00_sc00031_p0165	pentatricopeptide repeat-containing protein at4g20090-like
EgIG_1040	p5.00_sc00031_p0167	60s ribosomal protein l26-1-like
EgIG_1041	p5.00_sc00032_p0010	s-adenosylmethionine-dependent methyltransferase domain-containing protein
EgIG_1042	p5.00_sc00032_p0012	pentatricopeptide repeat-containing protein mitochondrial-like
EgIG_1043	p5.00_sc00032_p0019	probable membrane-associated kinase regulator 1
EgIG_1044	p5.00_sc00032_p0021	protein fantastic four 3-like
EgIG_1045	p5.00_sc00032_p0037	u-box domain-containing protein 4-like
EgIG_1046	p5.00_sc00032_p0048	dna-binding protein escarola-like
EgIG_1047	p5.00_sc00032_p0049	probable inactive serine threonine-protein kinase scy2-like
EgIG_1048	p5.00_sc00032_p0062	cytochrome p450 94a1-like
EgIG_1049	p5.00_sc00032_p0063	Os02g0307900
EgIG_1050	p5.00_sc00032_p0068	electron transporter
EgIG_1051	p5.00_sc00032_p0069	upf0481 protein at3g47200-like
EgIG_1052	p5.00_sc00032_p0070	upf0481 protein at3g47200-like
EgIG_1053	p5.00_sc00032_p0084	probable calcium-binding protein cml36-like
EgIG_1054	p5.00_sc00032_p0088	myb-like protein x-like
EgIG_1055	p5.00_sc00032_p0097	myosin heavy chain kinase b-like
EgIG_1056	p5.00_sc00032_p0106	glucan endo- -beta- basic isoform-like
EgIG_1057	p5.00_sc00032_p0107	glucan endo- -beta- basic isoform-like
EgIG_1058	p5.00_sc00032_p0113	thaumatin-like protein 1-like
EgIG_1059	p5.00_sc00032_p0117	eukaryotic peptide chain release factor subunit 1-3-like
EgIG_1060	p5.00_sc00032_p0124	e3 ubiquitin-protein ligase ring1-like isoform 1
EgIG_1061	p5.00_sc00032_p0129	Os01g0938400
EgIG_1062	p5.00_sc00032_p0135	kinase interacting (kip1-like) protein
EgIG_1063	p5.00_sc00032_p0146	hypothetical protein SORBIDRAFT_03g045210
EgIG_1064	p5.00_sc00033_p0015	pentatricopeptide repeat-containing protein at3g46870-like
EgIG_1065	p5.00_sc00033_p0021	protein transport protein sec61 subunit beta-like
EgIG_1066	p5.00_sc00033_p0023	fasciclin-like arabinogalactan protein 11-like
EgIG_1067	p5.00_sc00033_p0027	exportin-2-like
EgIG_1068	p5.00_sc00033_p0036	metal tolerance protein
EgIG_1069	p5.00_sc00033_p0051	lrr receptor-like serine threonine-protein kinase gso2-like isoform x1
EgIG_1070	p5.00_sc00033_p0053	ethylene-responsive transcription factor abi4-like
EgIG_1071	p5.00_sc00033_p0062	electron transporter
EgIG_1072	p5.00_sc00033_p0067	peptide-n4-(n-acetyl-beta-glucosaminyl)asparagine amidase a-like
EgIG_1073	p5.00_sc00033_p0079	abscisic acid receptor pyl4-like
EgIG_1074	p5.00_sc00033_p0085	pra1 family protein b4-like
EgIG_1075	p5.00_sc00033_p0088	laccase-12-like
EgIG_1076	p5.00_sc00033_p0091	PREDICTED: uncharacterized protein LOC101780011
EgIG_1077	p5.00_sc00033_p0097	wound-induced protein 1-like
EgIG_1078	p5.00_sc00033_p0098	wound-induced protein 1-like
EgIG_1079	p5.00_sc00033_p0111	atofp17 ofp17
EgIG_1080	p5.00_sc00033_p0131	pathogenesis-related genes transcriptional activator pti6-like
EgIG_1081	p5.00_sc00033_p0145	probable calcium-binding protein cml32-like
EgIG_1082	p5.00_sc00033_p0154	probable dolichyl pyrophosphate man9 c2 alpha- -glucosyltransferase-like
EgIG_1083	p5.00_sc00033_p0180	e3 ubiquitin-protein ligase ring1-like
EgIG_1084	p5.00_sc00033_p0187	s-adenosylmethionine synthase 1-like
EgIG_1085	p5.00_sc00033_p0194	ubiquitin-40s ribosomal protein s27a-like
EgIG_1086	p5.00_sc00033_p0195	ubiquitin-40s ribosomal protein s27a-like
EgIG_1087	p5.00_sc00033_p0207	pentatricopeptide repeat-containing protein at1g08070-like
EgIG_1088	p5.00_sc00033_p0225	transcription factor upbeat1-like
EgIG_1089	p5.00_sc00033_p0226	transcription factor bhlh149-like
EgIG_1090	p5.00_sc00033_p0228	calmodulin-like protein 6-like
EgIG_1091	p5.00_sc00033_p0244	nicotianamine synthase-like
EgIG_1092	p5.00_sc00034_p0024	disease resistance response protein 206
EgIG_1093	p5.00_sc00034_p0046	pentatricopeptide repeat-containing protein at5g08490-like
EgIG_1094	p5.00_sc00034_p0047	probable vamp-like protein at1g33475-like
EgIG_1095	p5.00_sc00034_p0053	Os11g0241200
EgIG_1096	p5.00_sc00034_p0058	uncharacterized partial
EgIG_1097	p5.00_sc00034_p0059	ethylene-responsive transcription factor erf021-like
EgIG_1098	p5.00_sc00034_p0101	ribonuclease h protein at1g65750-like
EgIG_1099	p5.00_sc00034_p0103	preprotein translocase subunit sece1-like
EgIG_1100	p5.00_sc00034_p0124	pentatricopeptide repeat-containing protein at5g16860-like
EgIG_1101	p5.00_sc00034_p0125	pentatricopeptide repeat-containing protein at5g16860-like
EgIG_1102	p5.00_sc00034_p0126	protein short-root-like
EgIG_1103	p5.00_sc00034_p0152	pentatricopeptide repeat-containing protein at4g38010-like
EgIG_1104	p5.00_sc00034_p0155	ww domain containing protein
EgIG_1105	p5.00_sc00034_p0156	pentatricopeptide repeat-containing protein mitochondrial-like
EgIG_1106	p5.00_sc00034_p0160	zinc finger a20 and an1 domain-containing stress-associated protein 5-like
EgIG_1107	p5.00_sc00034_p0161	galactolipase chloroplastic-like
EgIG_1108	p5.00_sc00034_p0165	glucan endo- -beta-glucosidase-like
EgIG_1109	p5.00_sc00034_p0179	PREDICTED: uncharacterized protein LOC100244084
EgIG_1110	p5.00_sc00034_p0181	transcription regulator
EgIG_1111	p5.00_sc00034_p0192	cytochrome p450
EgIG_1112	p5.00_sc00035_p0001	PREDICTED: uncharacterized protein LOC101783847
EgIG_1113	p5.00_sc00035_p0002	mitochondrial transcription termination factor family protein
EgIG_1114	p5.00_sc00035_p0003	PREDICTED: uncharacterized protein LOC101783847
EgIG_1115	p5.00_sc00035_p0004	PREDICTED: uncharacterized protein LOC101783847
EgIG_1116	p5.00_sc00035_p0009	nuclear transcription factor y subunit b-3-like
EgIG_1117	p5.00_sc00035_p0012	low quality protein: uncharacterized loc101216750
EgIG_1118	p5.00_sc00035_p0017	kda class i heat shock
EgIG_1119	p5.00_sc00035_p0021	uncharacterized loc101209678 isoform 1
EgIG_1120	p5.00_sc00035_p0027	pentatricopeptide repeat-containing protein at2g25580-like
EgIG_1121	p5.00_sc00035_p0029	glutaredoxin family protein
EgIG_1122	p5.00_sc00035_p0031	protein vip1-like
EgIG_1123	p5.00_sc00035_p0036	plant invertase pectin methylesterase inhibitor domain-containing protein
EgIG_1124	p5.00_sc00035_p0042	transcription factor tcp14-like
EgIG_1125	p5.00_sc00035_p0045	cullin-3a-like
EgIG_1126	p5.00_sc00035_p0046	v-type proton atpase subunit d-like
EgIG_1127	p5.00_sc00035_p0061	pentatricopeptide repeat-containing protein mitochondrial-like
EgIG_1128	p5.00_sc00035_p0063	transcription factor hb29-like
EgIG_1129	p5.00_sc00035_p0064	zf-hd homeobox protein at4g24660-like
EgIG_1130	p5.00_sc00035_p0091	e3 ubiquitin-protein ligase ring1-like
EgIG_1131	p5.00_sc00035_p0094	probable calcium-binding protein cml45-like
EgIG_1132	p5.00_sc00035_p0095	transcription termination factor family protein
EgIG_1133	p5.00_sc00035_p0106	pentatricopeptide repeat-containing protein at5g15300-like
EgIG_1134	p5.00_sc00035_p0109	arabinanase levansucrase invertase
EgIG_1135	p5.00_sc00035_p0122	ring-h2 finger protein atl3-like
EgIG_1136	p5.00_sc00035_p0129	f-box only protein 13-like
EgIG_1137	p5.00_sc00035_p0140	saur33 - auxin-responsive saur family member
EgIG_1138	p5.00_sc00035_p0155	ethylene-responsive transcription factor erf017-like
EgIG_1139	p5.00_sc00035_p0177	uncharacterized loc101205671 isoform 1
EgIG_1140	p5.00_sc00035_p0178	cation calcium exchanger 4-like
EgIG_1141	p5.00_sc00036_p0003	PREDICTED: uncharacterized protein LOC101263909
EgIG_1142	p5.00_sc00036_p0008	e3 ubiquitin-protein ligase ring1-like
EgIG_1143	p5.00_sc00036_p0019	PREDICTED: uncharacterized protein LOC101255083
EgIG_1144	p5.00_sc00036_p0022	pentatricopeptide repeat-containing protein at4g21065-like
EgIG_1145	p5.00_sc00036_p0026	ring-h2 finger protein atl3-like
EgIG_1146	p5.00_sc00036_p0027	ring-h2 finger protein atl3-like
EgIG_1147	p5.00_sc00036_p0039	Os06g0165300
EgIG_1148	p5.00_sc00036_p0044	saur33 - auxin-responsive saur family member
EgIG_1149	p5.00_sc00036_p0068	cation calcium exchanger 4-like
EgIG_1150	p5.00_sc00036_p0071	60s ribosomal protein l27a-3-like
EgIG_1151	p5.00_sc00036_p0075	ran gtpase-activating protein 1-like
EgIG_1152	p5.00_sc00036_p0078	nodulation-signaling pathway 1
EgIG_1153	p5.00_sc00036_p0086	protein elf4-like 4-like isoform 1
EgIG_1154	p5.00_sc00036_p0087	protein elf4-like 4-like isoform 1
EgIG_1155	p5.00_sc00036_p0094	solute carrier family 25 member 44-like
EgIG_1156	p5.00_sc00036_p0104	transmembrane and coiled-coil domains protein 1-like
EgIG_1157	p5.00_sc00036_p0106	uncharacterized protein LOC100193838
EgIG_1158	p5.00_sc00036_p0109	fasciclin-like arabinogalactan protein
EgIG_1159	p5.00_sc00036_p0113	protein basic pentacysteine1-like
EgIG_1160	p5.00_sc00036_p0127	zinc finger protein 4-like
EgIG_1161	p5.00_sc00036_p0132	e3 ubiquitin-protein ligase rha2a-like
EgIG_1162	p5.00_sc00036_p0134	Os01g0111700
EgIG_1163	p5.00_sc00036_p0166	probable membrane-associated kinase regulator 1-like
EgIG_1164	p5.00_sc00036_p0176	serine threonine-protein kinase atm-like isoform x1
EgIG_1165	p5.00_sc00036_p0180	zf-hd homeobox protein at4g24660-like
EgIG_1166	p5.00_sc00036_p0185	predicted protein
EgIG_1167	p5.00_sc00036_p0212	protein lateral organ boundaries-like
EgIG_1168	p5.00_sc00036_p0213	protein lateral organ boundaries-like
EgIG_1169	p5.00_sc00037_p0020	ethylene-responsive transcription factor 3-like
EgIG_1170	p5.00_sc00037_p0024	transmembrane 9 superfamily member 4-like
EgIG_1171	p5.00_sc00037_p0029	PREDICTED: uncharacterized protein LOC100854026
EgIG_1172	p5.00_sc00037_p0039	sterile alpha motif domain-containing protein
EgIG_1173	p5.00_sc00037_p0040	sodium-coupled neutral amino acid transporter 4-like
EgIG_1174	p5.00_sc00037_p0047	uncharacterized loc101210314
EgIG_1175	p5.00_sc00037_p0071	40s ribosomal protein s16-like
EgIG_1176	p5.00_sc00037_p0083	serine-threonine protein plant-
EgIG_1177	p5.00_sc00037_p0098	f-box protein gid2-like
EgIG_1178	p5.00_sc00037_p0111	c3hc4 type ring-finger protein
EgIG_1179	p5.00_sc00037_p0112	vacuolar protein 8-like
EgIG_1180	p5.00_sc00037_p0121	uncharacterized loc101223147
EgIG_1181	p5.00_sc00037_p0122	pentatricopeptide repeat-containing protein at3g05240-like
EgIG_1182	p5.00_sc00037_p0123	vq motif-containing protein
EgIG_1183	p5.00_sc00037_p0124	omega-6 fatty acid endoplasmic reticulum isozyme 2-like
EgIG_1184	p5.00_sc00037_p0128	hypothetical protein ARALYDRAFT_486249
EgIG_1185	p5.00_sc00037_p0130	uncharacterized loc101218566 isoform 1
EgIG_1186	p5.00_sc00037_p0147	histone -like
EgIG_1187	p5.00_sc00037_p0153	glucosamine 6-phosphate n-acetyltransferase 1-like
EgIG_1188	p5.00_sc00037_p0160	serine threonine-protein kinase oxi1-like
EgIG_1189	p5.00_sc00037_p0161	zinc finger a20 and an1 domain-containing stress-associated protein 5-like
EgIG_1190	p5.00_sc00037_p0163	zinc finger a20 and an1 domain-containing stress-associated protein 8-like isoform 2
EgIG_1191	p5.00_sc00037_p0164	uncharacterized loc101204591
EgIG_1192	p5.00_sc00037_p0167	predicted protein
EgIG_1193	p5.00_sc00037_p0170	Os09g0483500
EgIG_1194	p5.00_sc00037_p0172	Os09g0483500
EgIG_1195	p5.00_sc00037_p0174	PREDICTED: fasciclin-like arabinogalactan protein 7
EgIG_1196	p5.00_sc00038_p0001	lrr receptor-like serine threonine-protein kinase gso1-like
EgIG_1197	p5.00_sc00038_p0013	ethylene-responsive transcription factor 4-like
EgIG_1198	p5.00_sc00038_p0021	udp-glucose flavonoid 3-o-glucosyltransferase 6-like
EgIG_1199	p5.00_sc00038_p0022	anthocyanidin -o-glucosyltransferase-like
EgIG_1200	p5.00_sc00038_p0023	anthocyanidin -o-glucosyltransferase-like
EgIG_1201	p5.00_sc00038_p0024	anthocyanidin -o-glucosyltransferase-like
EgIG_1202	p5.00_sc00038_p0027	pentatricopeptide repeat-containing protein at4g13650-like
EgIG_1203	p5.00_sc00038_p0053	nuclear transcription factor y subunit c-9-like
EgIG_1204	p5.00_sc00038_p0062	PREDICTED: uncharacterized protein LOC100854465
EgIG_1205	p5.00_sc00038_p0064	rhomboid family member
EgIG_1206	p5.00_sc00038_p0065	atp synthase gamma chloroplastic-like
EgIG_1207	p5.00_sc00038_p0070	low quality protein: uncharacterized loc101218032
EgIG_1208	p5.00_sc00038_p0072	myosin-10-like isoform x2
EgIG_1209	p5.00_sc00038_p0073	PREDICTED: uncharacterized protein LOC105051341 [Elaeis guineensis]
EgIG_1210	p5.00_sc00038_p0095	cc-nbs-lrr resistance protein
EgIG_1211	p5.00_sc00038_p0097	cc-nbs-lrr resistance protein
EgIG_1212	p5.00_sc00038_p0098	disease resistance protein rga3-like
EgIG_1213	p5.00_sc00038_p0099	cc-nbs-lrr resistance protein
EgIG_1214	p5.00_sc00038_p0100	disease resistance protein rga2-like
EgIG_1215	p5.00_sc00038_p0108	PREDICTED: uncharacterized protein LOC100831688
EgIG_1216	p5.00_sc00038_p0114	f-box protein skip23-like
EgIG_1217	p5.00_sc00038_p0115	f-box protein skip23-like
EgIG_1218	p5.00_sc00038_p0119	cc-nbs-lrr resistance protein
EgIG_1219	p5.00_sc00038_p0131	predicted protein
EgIG_1220	p5.00_sc00038_p0132	PREDICTED: uncharacterized protein LOC100800442
EgIG_1221	p5.00_sc00038_p0141	probable dolichyl-diphosphooligosaccharide--protein glycosyltransferase subunit 3b-like
EgIG_1222	p5.00_sc00038_p0142	probable dolichyl-diphosphooligosaccharide--protein glycosyltransferase subunit 3b-like
EgIG_1223	p5.00_sc00038_p0150	predicted protein
EgIG_1224	p5.00_sc00038_p0153	dna-binding protein escarola-like
EgIG_1225	p5.00_sc00038_p0159	protein ndr1-like
EgIG_1226	p5.00_sc00038_p0160	protein ndr1-like
EgIG_1227	p5.00_sc00038_p0163	PREDICTED: uncharacterized protein LOC101210146
EgIG_1228	p5.00_sc00038_p0170	cysteine-rich receptor-like protein kinase 10-like
EgIG_1229	p5.00_sc00038_p0175	cysteine-rich repeat secretory protein 38-like
EgIG_1230	p5.00_sc00038_p0176	cysteine-rich repeat secretory protein 38-like
EgIG_1231	p5.00_sc00038_p0177	uncharacterized loc101210881
EgIG_1232	p5.00_sc00038_p0178	uncharacterized loc101203507
EgIG_1233	p5.00_sc00038_p0185	pentatricopeptide repeat-containing protein chloroplastic-like
EgIG_1234	p5.00_sc00038_p0186	pentatricopeptide repeat-containing protein at1g11290-like
EgIG_1235	p5.00_sc00039_p0007	protein mks1-like
EgIG_1236	p5.00_sc00039_p0013	chaperone protein dnaj 49-like
EgIG_1237	p5.00_sc00039_p0027	PREDICTED: uncharacterized protein LOC100244679
EgIG_1238	p5.00_sc00039_p0030	hypothetical protein SORBIDRAFT_10g005066
EgIG_1239	p5.00_sc00039_p0032	3-ketoacyl- synthase 11-like
EgIG_1240	p5.00_sc00039_p0034	monoglyceride lipase-like
EgIG_1241	p5.00_sc00039_p0036	gdp-mannose transporter gonst4-like
EgIG_1242	p5.00_sc00039_p0041	Os06g0165300
EgIG_1243	p5.00_sc00039_p0061	udp-glycosyltransferase 75d1-like
EgIG_1244	p5.00_sc00039_p0065	brefeldin a resistance
EgIG_1245	p5.00_sc00039_p0071	PREDICTED: uncharacterized protein LOC101765563
EgIG_1246	p5.00_sc00039_p0082	syntaxin-124-like
EgIG_1247	p5.00_sc00039_p0083	nuclear transcription factor y subunit c-4-like
EgIG_1248	p5.00_sc00039_p0101	pentatricopeptide repeat-containing protein
EgIG_1249	p5.00_sc00039_p0107	PREDICTED: uncharacterized protein LOC101760134
EgIG_1250	p5.00_sc00039_p0110	kda class ii heat shock
EgIG_1251	p5.00_sc00039_p0127	ectonucleotide pyrophosphatase phosphodiesterase family member 3-like
EgIG_1252	p5.00_sc00039_p0137	uncharacterized abhydrolase domain-containing protein ddb_g0269086-like
EgIG_1253	p5.00_sc00039_p0138	protein ndr1-like
EgIG_1254	p5.00_sc00039_p0143	calumenin-b- partial
EgIG_1255	p5.00_sc00039_p0146	glutaredoxin-c6-like
EgIG_1256	p5.00_sc00039_p0155	glycylpeptide n-tetradecanoyltransferase 1-like
EgIG_1257	p5.00_sc00039_p0166	abscisic acid receptor pyl2-like
EgIG_1258	p5.00_sc00040_p0001	mitochondrial transcription termination factor family protein
EgIG_1259	p5.00_sc00040_p0015	myb family transcription factor
EgIG_1260	p5.00_sc00040_p0019	cytochrome p450 94a1-like
EgIG_1261	p5.00_sc00040_p0027	uncharacterized loc101220689 isoform 2
EgIG_1262	p5.00_sc00040_p0028	probable phosphatidylinositol 4-kinase type 2-beta at1g26270-like
EgIG_1263	p5.00_sc00040_p0035	serine arginine repetitive matrix protein 1-like
EgIG_1264	p5.00_sc00041_p0013	Os06g0165300
EgIG_1265	p5.00_sc00041_p0014	pentatricopeptide repeat-containing protein at4g38150-like
EgIG_1266	p5.00_sc00041_p0017	short-chain type dehydrogenase reductase-like
EgIG_1267	p5.00_sc00041_p0019	cc-nbs-lrr resistance protein
EgIG_1268	p5.00_sc00041_p0026	PREDICTED: uncharacterized protein LOC105042345 [Elaeis guineensis]
EgIG_1269	p5.00_sc00041_p0028	ethylene receptor
EgIG_1270	p5.00_sc00041_p0031	cation calcium exchanger 4-like
EgIG_1271	p5.00_sc00041_p0037	uncharacterized loc101205778
EgIG_1272	p5.00_sc00041_p0043	uncharacterized loc101220170
EgIG_1273	p5.00_sc00041_p0046	f-box kelch-repeat protein skip30-like
EgIG_1274	p5.00_sc00041_p0067	udp-glucose flavonoid 3-o-glucosyltransferase 7-like
EgIG_1275	p5.00_sc00042_p0004	dna-binding wrky
EgIG_1276	p5.00_sc00042_p0015	s-adenosylmethionine decarboxylase proenzyme-like
EgIG_1277	p5.00_sc00042_p0018	udp-glucuronate 4-epimerase 1-like
EgIG_1278	p5.00_sc00042_p0020
EgIG_1279	p5.00_sc00042_p0032	PREDICTED: uncharacterized protein LOC101754931
EgIG_1280	p5.00_sc00042_p0061	pathogenesis-related protein pr-1-like
EgIG_1281	p5.00_sc00042_p0067	zinc finger protein 2-like
EgIG_1282	p5.00_sc00042_p0070	PREDICTED: uncharacterized protein LOC100264996
EgIG_1283	p5.00_sc00042_p0071	probable mitochondrial chaperone bcs1-b-like
EgIG_1284	p5.00_sc00042_p0074	beta- -galactosyltransferase 6-like
EgIG_1285	p5.00_sc00042_p0075	beta- -galactosyltransferase pvg3-like
EgIG_1286	p5.00_sc00042_p0076	beta- -galactosyltransferase pvg3-like
EgIG_1287	p5.00_sc00042_p0078	dna repair protein xrcc3 homolog
EgIG_1288	p5.00_sc00042_p0079	histone -like
EgIG_1289	p5.00_sc00042_p0080	histone -like
EgIG_1290	p5.00_sc00042_p0083	flowering-promoting factor 1-like protein 3-like
EgIG_1291	p5.00_sc00042_p0085	fasciclin-like arabinogalactan protein 8-like
EgIG_1292	p5.00_sc00042_p0091	Os02g0150900
EgIG_1293	p5.00_sc00042_p0108	pentatricopeptide repeat-containing protein at3g61360-like
EgIG_1294	p5.00_sc00042_p0112	dehydrodolichyl diphosphate synthase 6-like
EgIG_1295	p5.00_sc00042_p0116	nuclear transcription factor y subunit c-9-like isoform 1
EgIG_1296	p5.00_sc00042_p0117	Os06g0666800
EgIG_1297	p5.00_sc00042_p0129	ring-h2 finger protein atl73-like
EgIG_1298	p5.00_sc00042_p0137	pentatricopeptide repeat-containing protein mitochondrial-like
EgIG_1299	p5.00_sc00042_p0141	kda proline-rich
EgIG_1300	p5.00_sc00042_p0144	kda proline-rich
EgIG_1301	p5.00_sc00042_p0149	PREDICTED: uncharacterized protein LOC101759474
EgIG_1302	p5.00_sc00042_p0163	atpase wrnip1-like
EgIG_1303	p5.00_sc00043_p0005	disease resistance protein rga4-like
EgIG_1304	p5.00_sc00043_p0007	disease resistance protein rga4-like
EgIG_1305	p5.00_sc00043_p0012	bifunctional inhibitor lipid-transfer protein seed storage 2s albumin-like protein
EgIG_1306	p5.00_sc00043_p0014	flavonol sulfotransferase-like
EgIG_1307	p5.00_sc00043_p0019	e3 ubiquitin-protein ligase pub23-like
EgIG_1308	p5.00_sc00043_p0020	e3 ubiquitin-protein ligase pub23-like
EgIG_1309	p5.00_sc00043_p0021	e3 ubiquitin-protein ligase pub23-like
EgIG_1310	p5.00_sc00043_p0022	dof zinc finger
EgIG_1311	p5.00_sc00043_p0024	protein mks1-like
EgIG_1312	p5.00_sc00043_p0027	u-box domain-containing protein 27-like
EgIG_1313	p5.00_sc00043_p0036	ring-h2 finger protein atl78-like
EgIG_1314	p5.00_sc00043_p0038	histone -like
EgIG_1315	p5.00_sc00043_p0041	s-adenosylmethionine synthase 2-like
EgIG_1316	p5.00_sc00043_p0042	sequence-specific dna binding transcription factor
EgIG_1317	p5.00_sc00043_p0043	dna binding
EgIG_1318	p5.00_sc00043_p0051	PREDICTED: uncharacterized protein LOC103715802 [Phoenix dactylifera]
EgIG_1319	p5.00_sc00043_p0055	protein chloroplastic-like
EgIG_1320	p5.00_sc00043_p0060	u3 small nucleolar rna-associated protein 18 homolog
EgIG_1321	p5.00_sc00043_p0102	upf0481 protein at3g47200-like
EgIG_1322	p5.00_sc00044_p0016	pentatricopeptide repeat-containing protein mitochondrial-like
EgIG_1323	p5.00_sc00044_p0017	PREDICTED: uncharacterized protein At5g64816-like
EgIG_1324	p5.00_sc00044_p0018	PREDICTED: uncharacterized protein At5g64816-like
EgIG_1325	p5.00_sc00044_p0032	cc-nbs-lrr resistance protein
EgIG_1326	p5.00_sc00044_p0042	btb poz domain-containing protein at2g24240-like
EgIG_1327	p5.00_sc00044_p0054	probable ccr4-associated factor 1 homolog 7-like
EgIG_1328	p5.00_sc00044_p0057	protein sec13 homolog
EgIG_1329	p5.00_sc00044_p0066	acidic mammalian chitinase-like
EgIG_1330	p5.00_sc00044_p0074	PREDICTED: uncharacterized protein LOC100838527
EgIG_1331	p5.00_sc00044_p0084	hypothetical protein SORBIDRAFT_02g021530
EgIG_1332	p5.00_sc00044_p0085	transmembrane 9 superfamily member 4-like
EgIG_1333	p5.00_sc00044_p0087	predicted protein
EgIG_1334	p5.00_sc00044_p0089	PREDICTED: uncharacterized protein LOC100828449
EgIG_1335	p5.00_sc00044_p0104	potassium transporter
EgIG_1336	p5.00_sc00044_p0123	protein glutamine dumper 1-like
EgIG_1337	p5.00_sc00044_p0124	ocs element-binding factor 1-like
EgIG_1338	p5.00_sc00044_p0127	e3 ubiquitin-protein ligase cip8-like
EgIG_1339	p5.00_sc00044_p0136	f-box kelch-repeat protein at5g15710-like
EgIG_1340	p5.00_sc00044_p0137	probable phosphatidylinositol 4-kinase type 2-beta at1g26270-like
EgIG_1341	p5.00_sc00044_p0143	fasciclin-like arabinogalactan protein 2-like
EgIG_1342	p5.00_sc00044_p0144	nitrile-specifier protein 5-like
EgIG_1343	p5.00_sc00045_p0006	ethylene-responsive transcription factor erf021-like
EgIG_1344	p5.00_sc00045_p0008	hypothetical protein SORBIDRAFT_03g042010
EgIG_1345	p5.00_sc00045_p0029	PREDICTED: uncharacterized protein LOC105051686
EgIG_1346	p5.00_sc00045_p0031	probable vamp-like protein at1g33475-like
EgIG_1347	p5.00_sc00045_p0069	disease resistance response protein 206
EgIG_1348	p5.00_sc00045_p0075	probable pectinesterase pectinesterase inhibitor 51-like
EgIG_1349	p5.00_sc00045_p0090	u-box domain-containing protein 25-like
EgIG_1350	p5.00_sc00045_p0100	PREDICTED: uncharacterized protein LOC105051771 isoform X1 [Elaeis guineensis]
EgIG_1351	p5.00_sc00045_p0107	uncharacterized loc101222858
EgIG_1352	p5.00_sc00045_p0120	probable anion transporter 5-like
EgIG_1353	p5.00_sc00045_p0125	gata transcription factor 9-like
EgIG_1354	p5.00_sc00045_p0144	zf-hd homeobox protein at4g24660-like
EgIG_1355	p5.00_sc00045_p0167	disease resistance response protein 206-like
EgIG_1356	p5.00_sc00045_p0181	transcription factor tcp8-like
EgIG_1357	p5.00_sc00045_p0184	trafficking protein particle complex subunit 12-like
EgIG_1358	p5.00_sc00045_p0190	protein sensitive to proton rhizotoxicity 1-like
EgIG_1359	p5.00_sc00045_p0192	della protein gai-like
EgIG_1360	p5.00_sc00045_p0196	della protein gai-like
EgIG_1361	p5.00_sc00046_p0006	mical-like protein 1-like
EgIG_1362	p5.00_sc00046_p0012	glucan endo- -beta-glucosidase 14-like
EgIG_1363	p5.00_sc00046_p0022	inositol polyphosphate multikinase beta-like
EgIG_1364	p5.00_sc00046_p0025	conserved hypothetical protein
EgIG_1365	p5.00_sc00046_p0028	uncharacterized loc101219307
EgIG_1366	p5.00_sc00046_p0030	syntaxin-121-like
EgIG_1367	p5.00_sc00046_p0051	PREDICTED: uncharacterized protein LOC100266921
EgIG_1368	p5.00_sc00046_p0061	chaperone protein chloroplastic-like
EgIG_1369	p5.00_sc00046_p0064	pentatricopeptide repeat-containing protein chloroplastic-like
EgIG_1370	p5.00_sc00047_p0007	Os07g0120100
EgIG_1371	p5.00_sc00047_p0009	short-chain type dehydrogenase reductase-like
EgIG_1372	p5.00_sc00047_p0010	Os10g0456000
EgIG_1373	p5.00_sc00047_p0011	Os11g0594700
EgIG_1374	p5.00_sc00047_p0020	f-box kelch-repeat protein at5g43190-like
EgIG_1375	p5.00_sc00047_p0024	protein short-root-like
EgIG_1376	p5.00_sc00047_p0027	f-box protein at5g07610-like
EgIG_1377	p5.00_sc00047_p0028	f-box protein at5g07610-like
EgIG_1378	p5.00_sc00047_p0029	f-box protein at5g07610-like
EgIG_1379	p5.00_sc00047_p0030	f-box protein at5g07610-like
EgIG_1380	p5.00_sc00047_p0031	f-box protein at5g07610-like
EgIG_1381	p5.00_sc00047_p0036	protein zcf37
EgIG_1382	p5.00_sc00047_p0048	germin-like protein subfamily t member 2-like
EgIG_1383	p5.00_sc00047_p0050	galactomannan galactosyltransferase 1-like
EgIG_1384	p5.00_sc00047_p0053	pentatricopeptide repeat-containing protein at2g01390-like
EgIG_1385	p5.00_sc00047_p0054	pentatricopeptide repeat-containing protein at2g01390-like
EgIG_1386	p5.00_sc00047_p0056	upf0496 protein at4g34320-like
EgIG_1387	p5.00_sc00047_p0060	geranylgeranyl pyrophosphate chloroplastic-like
EgIG_1388	p5.00_sc00047_p0061	upf0481 protein at3g47200-like
EgIG_1389	p5.00_sc00048_p0019	probable polyamine transporter at1g31830-like
EgIG_1390	p5.00_sc00048_p0021	probable polyamine transporter at1g31830-like
EgIG_1391	p5.00_sc00048_p0038	wall-associated receptor kinase 2-like
EgIG_1392	p5.00_sc00048_p0050	transmembrane protein 63a-like
EgIG_1393	p5.00_sc00048_p0060	predicted protein
EgIG_1394	p5.00_sc00048_p0061	predicted protein
EgIG_1395	p5.00_sc00048_p0062	thioredoxin-like protein chloroplastic-like
EgIG_1396	p5.00_sc00048_p0063	24-methylenesterol c-methyltransferase 2-like
EgIG_1397	p5.00_sc00048_p0071	acidic endochitinase-like
EgIG_1398	p5.00_sc00049_p0009	pentatricopeptide repeat-containing protein chloroplastic-like
EgIG_1399	p5.00_sc00049_p0014	transcription factor hb29-like
EgIG_1400	p5.00_sc00049_p0023	v-type proton atpase subunit d-like
EgIG_1401	p5.00_sc00049_p0033	f-box kelch-repeat protein at1g74510-like
EgIG_1402	p5.00_sc00049_p0042	uncharacterized loc101209678 isoform 1
EgIG_1403	p5.00_sc00049_p0049	nuclear transcription factor y subunit b-3-like
EgIG_1404	p5.00_sc00049_p0051	hypothetical protein SORBIDRAFT_10g007930
EgIG_1405	p5.00_sc00049_p0052	hypothetical protein SORBIDRAFT_10g007930
EgIG_1406	p5.00_sc00049_p0053	atp synthase delta chloroplastic-like
EgIG_1407	p5.00_sc00049_p0057	heterogeneous nuclear ribonucleoprotein
EgIG_1408	p5.00_sc00049_p0062	pentatricopeptide repeat-containing protein at4g13650-like
EgIG_1409	p5.00_sc00049_p0071	chaperone protein dnaj chloroplastic-like
EgIG_1410	p5.00_sc00049_p0073	chaperone protein dnaj chloroplastic-like
EgIG_1411	p5.00_sc00049_p0079	ethylene-responsive transcription factor rap2-4-like
EgIG_1412	p5.00_sc00049_p0084	protein phosphatase 1 regulatory subunit 15a-like
EgIG_1413	p5.00_sc00049_p0099	protein sensitive to proton rhizotoxicity 1-like
EgIG_1414	p5.00_sc00049_p0106	phi-1-like phosphate-induced protein
EgIG_1415	p5.00_sc00049_p0108	PREDICTED: uncharacterized protein LOC100242154 isoform 1
EgIG_1416	p5.00_sc00049_p0120	web family protein chloroplastic-like
EgIG_1417	p5.00_sc00049_p0127	ring-h2 finger protein atl54-like
EgIG_1418	p5.00_sc00049_p0145	zf-hd homeobox protein at4g24660-like
EgIG_1419	p5.00_sc00049_p0147	snw domain-containing protein 1-like
EgIG_1420	p5.00_sc00049_p0157	gdsl esterase lipase at2g30310-like
EgIG_1421	p5.00_sc00049_p0158	mitochondrial uncoupling protein 5-like
EgIG_1422	p5.00_sc00049_p0168	plant-specific domain tigr01570 family protein
EgIG_1423	p5.00_sc00049_p0172	serine arginine repetitive matrix protein 1-like
EgIG_1424	p5.00_sc00050_p0010	uncharacterized loc101214389
EgIG_1425	p5.00_sc00050_p0013	pentatricopeptide repeat-containing protein at3g02330-like
EgIG_1426	p5.00_sc00050_p0014	cytochrome p450 710a1-like
EgIG_1427	p5.00_sc00050_p0021	e3 ubiquitin-protein ligase atl41-like
EgIG_1428	p5.00_sc00050_p0023	transcription factor tcp4-like
EgIG_1429	p5.00_sc00050_p0024	magnesium-chelatase subunit chloroplastic-like
EgIG_1430	p5.00_sc00050_p0034	uncharacterized loc101210896
EgIG_1431	p5.00_sc00050_p0036	cysteine proteinase inhibitor 1-like
EgIG_1432	p5.00_sc00050_p0046	PREDICTED: uncharacterized protein LOC100252005
EgIG_1433	p5.00_sc00050_p0060	hydroquinone glucosyltransferase-like
EgIG_1434	p5.00_sc00050_p0061	hydroquinone glucosyltransferase-like
EgIG_1435	p5.00_sc00050_p0064	PREDICTED: uncharacterized protein LOC101780770
EgIG_1436	p5.00_sc00050_p0081	f-box kelch-repeat protein at3g61590-like
EgIG_1437	p5.00_sc00050_p0084	disease resistance response protein 206-like
EgIG_1438	p5.00_sc00050_p0085	disease resistance response protein 206-like
EgIG_1439	p5.00_sc00050_p0086	hornerin-like isoform x1
EgIG_1440	p5.00_sc00050_p0089	delta -fatty-acid desaturase-like
EgIG_1441	p5.00_sc00050_p0095	Os02g0307900
EgIG_1442	p5.00_sc00050_p0096	harpin-induced protein
EgIG_1443	p5.00_sc00050_p0101	protein dgcr14 homolog
EgIG_1444	p5.00_sc00050_p0115	serine threonine-protein kinase-like protein ccr3-like
EgIG_1445	p5.00_sc00050_p0117	mitochondrial import inner membrane translocase subunit tim17-like
EgIG_1446	p5.00_sc00050_p0119	PREDICTED: uncharacterized protein LOC101759474
EgIG_1447	p5.00_sc00050_p0133	PREDICTED: uncharacterized protein LOC101255990
EgIG_1448	p5.00_sc00050_p0164	60s ribosomal protein l27-like
EgIG_1449	p5.00_sc00050_p0170	uncharacterized loc101209064
EgIG_1450	p5.00_sc00050_p0176	molybdopterin biosynthesis protein cnx3-like
EgIG_1451	p5.00_sc00050_p0177	molybdopterin biosynthesis protein cnx3-like
EgIG_1452	p5.00_sc00050_p0179	protein elc-like
EgIG_1453	p5.00_sc00050_p0183	glutaredoxin family protein
EgIG_1454	p5.00_sc00050_p0188	eukaryotic translation initiation factor 1a-like
EgIG_1455	p5.00_sc00051_p0008	disease resistance response protein 206-like
EgIG_1456	p5.00_sc00051_p0017	multiple c2 and transmembrane domain-containing protein 1-like
EgIG_1457	p5.00_sc00051_p0022	pentatricopeptide repeat-containing protein at4g13650-like
EgIG_1458	p5.00_sc00051_p0049	pentatricopeptide repeat-containing protein at2g27610-like
EgIG_1459	p5.00_sc00051_p0050	f-box protein at5g39450-like
EgIG_1460	p5.00_sc00051_p0059	protein tolb-like
EgIG_1461	p5.00_sc00051_p0060	indole-2-monooxygenase-like
EgIG_1462	p5.00_sc00051_p0062	PREDICTED: uncharacterized protein LOC101268616 isoform 1
EgIG_1463	p5.00_sc00051_p0065	PREDICTED: uncharacterized protein LOC101753367
EgIG_1464	p5.00_sc00051_p0075	predicted protein
EgIG_1465	p5.00_sc00051_p0079	short-chain dehydrogenase reductase 3b-like
EgIG_1466	p5.00_sc00051_p0080	short-chain dehydrogenase reductase 3b-like
EgIG_1467	p5.00_sc00051_p0081	short-chain dehydrogenase reductase 3b-like
EgIG_1468	p5.00_sc00051_p0094	cell wall vacuolar inhibitor of fructosidase 2-like
EgIG_1469	p5.00_sc00051_p0097	transcription factor hec2-like
EgIG_1470	p5.00_sc00051_p0101	disease resistance response protein 206-like
EgIG_1471	p5.00_sc00051_p0120	protein phosphatase 1 regulatory subunit 11-like
EgIG_1472	p5.00_sc00052_p0001	polyphenol chloroplastic-like
EgIG_1473	p5.00_sc00052_p0013	indole-3-acetic acid-induced protein arg7-like
EgIG_1474	p5.00_sc00052_p0033	f-box only protein 6-like
EgIG_1475	p5.00_sc00052_p0037	phd finger-like domain-containing protein 5b-like
EgIG_1476	p5.00_sc00052_p0049	hepatoma-derived growth factor-related protein 2-like
EgIG_1477	p5.00_sc00053_p0003	btb poz domain-containing protein at3g05675-like
EgIG_1478	p5.00_sc00053_p0021	uncharacterized protein LOC100193838
EgIG_1479	p5.00_sc00053_p0027	ethylene-responsive transcription factor erf025-like
EgIG_1480	p5.00_sc00053_p0036	transcription factor tcp9-like
EgIG_1481	p5.00_sc00053_p0040	dehydration-responsive element-binding protein 2f-like
EgIG_1482	p5.00_sc00053_p0045	probable sugar phosphate phosphate translocator at1g12500-like
EgIG_1483	p5.00_sc00053_p0046	invertase inhibitor-like
EgIG_1484	p5.00_sc00053_p0048	invertase inhibitor-like
EgIG_1485	p5.00_sc00053_p0060	PREDICTED: uncharacterized protein LOC101256607
EgIG_1486	p5.00_sc00053_p0063	transcription factor myc2-like
EgIG_1487	p5.00_sc00053_p0068	Os08g0113900
EgIG_1488	p5.00_sc00053_p0072	protein gpr107-like
EgIG_1489	p5.00_sc00054_p0007	Os02g0307900
EgIG_1490	p5.00_sc00054_p0011	tubulin-folding cofactor c-like
EgIG_1491	p5.00_sc00054_p0014	trm112-like protein at1g78190-like
EgIG_1492	p5.00_sc00054_p0020	50s ribosomal protein l23-like
EgIG_1493	p5.00_sc00054_p0029	protein ndr1-like
EgIG_1494	p5.00_sc00054_p0055	protein fantastic four 1-like
EgIG_1495	p5.00_sc00054_p0056	f-box kelch-repeat protein at1g22040-like
EgIG_1496	p5.00_sc00054_p0060	40s ribosomal protein s16-like
EgIG_1497	p5.00_sc00054_p0087	uncharacterized loc101209678 isoform 1
EgIG_1498	p5.00_sc00054_p0090	uncharacterized protein LOC100194319
EgIG_1499	p5.00_sc00054_p0098	pentatricopeptide repeat-containing protein at4g21065-like
EgIG_1500	p5.00_sc00054_p0100	ribonuclease p
EgIG_1501	p5.00_sc00054_p0106	f-box kelch-repeat protein skip11-like
EgIG_1502	p5.00_sc00054_p0110	pentatricopeptide repeat-containing protein mitochondrial-like
EgIG_1503	p5.00_sc00054_p0121	pentatricopeptide repeat-containing protein chloroplastic-like
EgIG_1504	p5.00_sc00054_p0128	pentatricopeptide repeat-containing protein at2g02980-like
EgIG_1505	p5.00_sc00054_p0129	malate chloroplastic-like
EgIG_1506	p5.00_sc00054_p0130	malate chloroplastic-like
EgIG_1507	p5.00_sc00054_p0134	probable calcium-binding protein cml45-like
EgIG_1508	p5.00_sc00054_p0135	probable calcium-binding protein cml45-like
EgIG_1509	p5.00_sc00054_p0136	pentatricopeptide repeat-containing protein at5g39680-like
EgIG_1510	p5.00_sc00054_p0145	set domain protein
EgIG_1511	p5.00_sc00055_p0004	otu domain-containing protein at3g57810-like isoform x1
EgIG_1512	p5.00_sc00055_p0007	uncharacterized loc101209235
EgIG_1513	p5.00_sc00055_p0010	zinc finger a20 and an1 domain-containing stress-associated protein 5-like
EgIG_1514	p5.00_sc00055_p0012	zinc finger a20 and an1 domain-containing stress-associated protein 8-like isoform 1
EgIG_1515	p5.00_sc00055_p0013	protein slowmo homolog 2-like
EgIG_1516	p5.00_sc00055_p0016	uncharacterized loc101204591
EgIG_1517	p5.00_sc00055_p0019	thylakoid lumenal 19 kda chloroplastic-like
EgIG_1518	p5.00_sc00055_p0032	Os09g0483500
EgIG_1519	p5.00_sc00055_p0033	Os09g0483500
EgIG_1520	p5.00_sc00055_p0037	fasciclin-like arabinogalactan protein 7-like
EgIG_1521	p5.00_sc00055_p0053	disease resistance rpp8-like protein 3-like
EgIG_1522	p5.00_sc00055_p0062	nuclear factor related to kappa-b-binding protein
EgIG_1523	p5.00_sc00055_p0067	pentatricopeptide repeat-containing protein mitochondrial-like
EgIG_1524	p5.00_sc00055_p0075	hypothetical protein MTR_2g028180
EgIG_1525	p5.00_sc00055_p0077	zinc finger protein zat10-like
EgIG_1526	p5.00_sc00055_p0087	copper transporter 1-like isoform 1
EgIG_1527	p5.00_sc00055_p0088	anthocyanidin -o-glucosyltransferase-like
EgIG_1528	p5.00_sc00055_p0090	disease resistance protein rpm1-like
EgIG_1529	p5.00_sc00055_p0092	disease resistance protein rpm1-like
EgIG_1530	p5.00_sc00056_p0010	bsd domain-containing protein 1-like
EgIG_1531	p5.00_sc00056_p0012	abc transporter f family member 4-like
EgIG_1532	p5.00_sc00056_p0014	s-adenosylmethionine decarboxylase proenzyme-like
EgIG_1533	p5.00_sc00056_p0018	f-box kelch-repeat protein at1g16250-like
EgIG_1534	p5.00_sc00056_p0020	type 11 methyltransferase
EgIG_1535	p5.00_sc00056_p0021	pentatricopeptide repeat-containing protein at1g03540-like
EgIG_1536	p5.00_sc00056_p0024	polyubiquitin-like isoform 2
EgIG_1537	p5.00_sc00056_p0043	54s ribosomal protein mitochondrial-like
EgIG_1538	p5.00_sc00057_p0007	transcription factor tcp20-like
EgIG_1539	p5.00_sc00057_p0022	bcl-2-associated athanogene-like protein
EgIG_1540	p5.00_sc00057_p0025	indole-3-acetic acid-induced protein arg7-like
EgIG_1541	p5.00_sc00057_p0046	vacuolar protein 8-like
EgIG_1542	p5.00_sc00057_p0057	sterile alpha motif domain-containing protein
EgIG_1543	p5.00_sc00057_p0059	pentatricopeptide repeat-containing protein mitochondrial-like
EgIG_1544	p5.00_sc00057_p0085	Os02g0307900
EgIG_1545	p5.00_sc00057_p0089	cytochrome b-c1 complex subunit mitochondrial-like
EgIG_1546	p5.00_sc00058_p0001	kda class i heat shock
EgIG_1547	p5.00_sc00058_p0002	probable calcium-binding protein cml27-like
EgIG_1548	p5.00_sc00058_p0003	kda class i heat shock
EgIG_1549	p5.00_sc00058_p0004	probable calcium-binding protein cml27-like
EgIG_1550	p5.00_sc00058_p0016	zinc finger protein 6-like
EgIG_1551	p5.00_sc00058_p0036	PREDICTED: uncharacterized protein LOC101261213
EgIG_1552	p5.00_sc00058_p0047	probable ribose-5-phosphate isomerase-like
EgIG_1553	p5.00_sc00058_p0049	uncharacterized loc101213469
EgIG_1554	p5.00_sc00058_p0052	uncharacterized glycosyltransferase ago61-like
EgIG_1555	p5.00_sc00058_p0078	cytochrome p450 86a1-like
EgIG_1556	p5.00_sc00058_p0079	PREDICTED: 21 kDa protein-like [Elaeis guineensis]
EgIG_1557	p5.00_sc00058_p0086	3-ketoacyl- synthase 6-like
EgIG_1558	p5.00_sc00058_p0095	luminal-binding protein 5-like
EgIG_1559	p5.00_sc00058_p0107	mediator-associated protein 1-like isoform x1
EgIG_1560	p5.00_sc00058_p0112	probably inactive leucine-rich repeat receptor-like protein kinase imk2-like
EgIG_1561	p5.00_sc00058_p0114	---NA---
EgIG_1562	p5.00_sc00058_p0117	allene oxide chloroplastic-like
EgIG_1563	p5.00_sc00058_p0121	stigma-specific stig1-like protein
EgIG_1564	p5.00_sc00059_p0015	zinc finger a20 and an1 domain-containing stress-associated protein 4-like
EgIG_1565	p5.00_sc00059_p0032	uncharacterized oxidoreductase ykwc-like
EgIG_1566	p5.00_sc00059_p0049	lachrymatory-factor synthase-like
EgIG_1567	p5.00_sc00059_p0086	uncharacterized loc101217366 isoform 1
EgIG_1568	p5.00_sc00059_p0089	protein 40-3
EgIG_1569	p5.00_sc00059_p0090	nuclear protein
EgIG_1570	p5.00_sc00059_p0107	protein shroom4-like
EgIG_1571	p5.00_sc00059_p0110	PREDICTED: uncharacterized protein LOC100255640
EgIG_1572	p5.00_sc00059_p0121	ovate protein
EgIG_1573	p5.00_sc00059_p0123	uncharacterized protein LOC100193838
EgIG_1574	p5.00_sc00059_p0135	anthocyanidin -o-glucosyltransferase-like
EgIG_1575	p5.00_sc00059_p0138	anthocyanidin -o-glucosyltransferase-like
EgIG_1576	p5.00_sc00059_p0139	harpin-induced protein
EgIG_1577	p5.00_sc00059_p0140	probable membrane-associated kinase regulator 2-like
EgIG_1578	p5.00_sc00059_p0141	ring-h2 finger protein atl67-like
EgIG_1579	p5.00_sc00059_p0151	probable membrane-associated kinase regulator 6-like
EgIG_1580	p5.00_sc00059_p0152	delta -fatty-acid desaturase-like
EgIG_1581	p5.00_sc00060_p0003	Os11g0241200
EgIG_1582	p5.00_sc00060_p0012	upf0301 protein plut_0637-like
EgIG_1583	p5.00_sc00060_p0013	leucine--trna cytoplasmic-like
EgIG_1584	p5.00_sc00060_p0024	zf-hd homeobox protein at4g24660-like
EgIG_1585	p5.00_sc00060_p0054	Os02g0307900
EgIG_1586	p5.00_sc00060_p0080	rhomboid protein 2-like
EgIG_1587	p5.00_sc00060_p0087	agamous-like mads-box protein agl62-like
EgIG_1588	p5.00_sc00060_p0097	pentatricopeptide repeat-containing protein chloroplastic-like
EgIG_1589	p5.00_sc00060_p0098	adrenodoxin-like mitochondrial-like
EgIG_1590	p5.00_sc00060_p0103	rubredoxin-like
EgIG_1591	p5.00_sc00060_p0104	PREDICTED: uncharacterized protein LOC100822943
EgIG_1592	p5.00_sc00060_p0108	agamous-like mads-box protein agl80-like
EgIG_1593	p5.00_sc00060_p0124	predicted protein
EgIG_1594	p5.00_sc00060_p0140	arogenate dehydratase prephenate dehydratase chloroplastic-like
EgIG_1595	p5.00_sc00060_p0142	probable pyridoxal biosynthesis protein pdx1-like
EgIG_1596	p5.00_sc00061_p0002	dna-damage-repair toleration protein drt102-like
EgIG_1597	p5.00_sc00061_p0005	ocs element-binding factor 1-like
EgIG_1598	p5.00_sc00061_p0011	pentatricopeptide repeat-containing protein at1g64310-like
EgIG_1599	p5.00_sc00061_p0016	abc transporter g family member 10-like
EgIG_1600	p5.00_sc00061_p0023	ap2 erf and b3 domain-containing transcription repressor tem1-like
EgIG_1601	p5.00_sc00061_p0024	protein transparent testa 1-like
EgIG_1602	p5.00_sc00061_p0033	probable ribose-5-phosphate isomerase-like
EgIG_1603	p5.00_sc00061_p0054	magnesium transporter mrs2-3-like
EgIG_1604	p5.00_sc00061_p0055	Os05g0576600
EgIG_1605	p5.00_sc00061_p0061	oleosin 16 kda-like
EgIG_1606	p5.00_sc00061_p0075	uncharacterized loc101214386
EgIG_1607	p5.00_sc00061_p0079	probable calcium-binding protein cml15-like
EgIG_1608	p5.00_sc00061_p0085	probable polygalacturonase non-catalytic subunit jp650-like
EgIG_1609	p5.00_sc00061_p0092	PREDICTED: uncharacterized protein LOC100828449
EgIG_1610	p5.00_sc00061_p0098	probable calcium-binding protein cml36-like
EgIG_1611	p5.00_sc00062_p0012	lipid binding
EgIG_1612	p5.00_sc00062_p0027	pentatricopeptide repeat-containing protein mitochondrial-like
EgIG_1613	p5.00_sc00062_p0030	egg cell-secreted
EgIG_1614	p5.00_sc00062_p0033	elongation factor tu gtp-binding domain-containing protein 1-like
EgIG_1615	p5.00_sc00062_p0034	ethylene-responsive transcription factor 1a-like
EgIG_1616	p5.00_sc00062_p0045	protein exordium like 3
EgIG_1617	p5.00_sc00062_p0052	probable calcium-binding protein cml13-like
EgIG_1618	p5.00_sc00062_p0059	uncharacterized loc101211194
EgIG_1619	p5.00_sc00062_p0070	pentatricopeptide repeat-containing protein at4g30700-like
EgIG_1620	p5.00_sc00063_p0010	zf-hd homeobox protein at4g24660-like
EgIG_1621	p5.00_sc00063_p0017	histone-lysine n-methyltransferase nsd2-like isoform x1
EgIG_1622	p5.00_sc00063_p0045	probable polygalacturonase non-catalytic subunit jp650-like
EgIG_1623	p5.00_sc00063_p0050	udp-glucosyl transferase 73b5
EgIG_1624	p5.00_sc00063_p0068	low quality protein: 5-oxoprolinase-like
EgIG_1625	p5.00_sc00063_p0072	abc transporter g family member 14-like
EgIG_1626	p5.00_sc00063_p0076	plant-specific domain tigr01570 family protein
EgIG_1627	p5.00_sc00063_p0083	cell division cycle protein 123 homolog
EgIG_1628	p5.00_sc00064_p0021	ring-h2 finger protein atl3-like
EgIG_1629	p5.00_sc00064_p0022	f-box protein at3g56470-like isoform 1
EgIG_1630	p5.00_sc00064_p0043	pentatricopeptide repeat-containing protein at4g13650-like
EgIG_1631	p5.00_sc00064_p0061	saur family protein
EgIG_1632	p5.00_sc00064_p0062	saur33 - auxin-responsive saur family member
EgIG_1633	p5.00_sc00064_p0067	hypothetical protein
EgIG_1634	p5.00_sc00064_p0086	exocyst complex component 7-like
EgIG_1635	p5.00_sc00064_p0093	protein ndr1-like
EgIG_1636	p5.00_sc00064_p0099	uncharacterized loc101205671 isoform 2
EgIG_1637	p5.00_sc00065_p0013	pentatricopeptide repeat-containing protein at1g06270-like
EgIG_1638	p5.00_sc00065_p0014	peroxidase 19-like
EgIG_1639	p5.00_sc00065_p0015	ethylene-responsive transcription factor erf091-like
EgIG_1640	p5.00_sc00065_p0024	transcription factor voz1-like
EgIG_1641	p5.00_sc00065_p0033	fasciclin-like arabinogalactan protein 11-like
EgIG_1642	p5.00_sc00065_p0040	uncharacterized loc101220770
EgIG_1643	p5.00_sc00065_p0043	PREDICTED: uncharacterized protein LOC101202820
EgIG_1644	p5.00_sc00065_p0054	pentatricopeptide repeat-containing protein at2g33760-like
EgIG_1645	p5.00_sc00065_p0058	e3 ubiquitin-protein ligase atl41-like
EgIG_1646	p5.00_sc00065_p0070	hypothetical protein SORBIDRAFT_04g008760
EgIG_1647	p5.00_sc00065_p0077	dof zinc finger
EgIG_1648	p5.00_sc00065_p0080	probable phosphatidylinositol 4-phosphate 5-kinase mss4-like
EgIG_1649	p5.00_sc00065_p0082	abscisic acid receptor pyl4-like
EgIG_1650	p5.00_sc00065_p0090	tgacg-sequence-specific dna-binding protein tga- -like
EgIG_1651	p5.00_sc00066_p0002	udp-glycosyltransferase 75d1-like
EgIG_1652	p5.00_sc00066_p0005	transmembrane protein 45b-like
EgIG_1653	p5.00_sc00066_p0007	nucleic acid binding
EgIG_1654	p5.00_sc00066_p0008	oxidoreductase transition metal ion binding protein
EgIG_1655	p5.00_sc00066_p0010	probable mitochondrial chaperone bcs1-a-like
EgIG_1656	p5.00_sc00066_p0019	e3 ubiquitin-protein ligase ring1-like
EgIG_1657	p5.00_sc00066_p0024	syntaxin-112-like
EgIG_1658	p5.00_sc00066_p0034	clathrin assembly protein at1g25240-like
EgIG_1659	p5.00_sc00066_p0035	protein basic pentacysteine1-like
EgIG_1660	p5.00_sc00067_p0002	syntaxin-24-like
EgIG_1661	p5.00_sc00067_p0003	late embryogenesis abundant hydroxyproline-rich glycoprotein
EgIG_1662	p5.00_sc00067_p0048	aaa atpase containing von willebrand factor type a precursor
EgIG_1663	p5.00_sc00068_p0022	PREDICTED: uncharacterized protein LOC101759474
EgIG_1664	p5.00_sc00068_p0023	sufe-like chloroplastic-like
EgIG_1665	p5.00_sc00068_p0026	udp-glycosyltransferase 73d1-like
EgIG_1666	p5.00_sc00068_p0027	udp-glycosyltransferase 73d1-like
EgIG_1667	p5.00_sc00068_p0035	Os08g0324200
EgIG_1668	p5.00_sc00068_p0047	upf0481 protein at3g47200-like
EgIG_1669	p5.00_sc00068_p0050	lycopene beta chloroplastic-like
EgIG_1670	p5.00_sc00068_p0051	udp-rhamnose:rhamnosyltransferase 1-like
EgIG_1671	p5.00_sc00068_p0075	ring-h2 finger protein atl52-like
EgIG_1672	p5.00_sc00068_p0080	clathrin assembly protein at4g40080-like
EgIG_1673	p5.00_sc00068_p0084	pentatricopeptide repeat-containing protein at5g27460-like
EgIG_1674	p5.00_sc00068_p0097	dna-binding protein escarola-like
EgIG_1675	p5.00_sc00069_p0001	PREDICTED: uncharacterized protein LOC101763370
EgIG_1676	p5.00_sc00069_p0003	PREDICTED: uncharacterized protein LOC101759474
EgIG_1677	p5.00_sc00069_p0006	probable glycosyltransferase at5g03795-like
EgIG_1678	p5.00_sc00069_p0016	nucleic acid binding
EgIG_1679	p5.00_sc00069_p0017	transcriptional regulator tac1-like
EgIG_1680	p5.00_sc00069_p0022	avr9 cf-9 rapidly elicited protein 137
EgIG_1681	p5.00_sc00069_p0034	e3 ubiquitin-protein ligase ring1-like
EgIG_1682	p5.00_sc00069_p0043	protein-s-isoprenylcysteine methyltransferase
EgIG_1683	p5.00_sc00069_p0055	xyloglucan galactosyltransferase katamari1-like
EgIG_1684	p5.00_sc00069_p0056	xyloglucan galactosyltransferase katamari1-like
EgIG_1685	p5.00_sc00069_p0058	Os02g0307900
EgIG_1686	p5.00_sc00069_p0069	uncharacterized loc101214484
EgIG_1687	p5.00_sc00069_p0083	clathrin assembly protein at2g25430-like
EgIG_1688	p5.00_sc00069_p0091	ring-h2 finger protein atl52-like
EgIG_1689	p5.00_sc00069_p0092	uncharacterized loc101215206 isoform 1
EgIG_1690	p5.00_sc00069_p0093	uncharacterized loc101215206 isoform 1
EgIG_1691	p5.00_sc00069_p0098	cysteine-rich repeat secretory protein 55-like
EgIG_1692	p5.00_sc00069_p0111	uncharacterized loc101207834
EgIG_1693	p5.00_sc00069_p0112	histone h2b
EgIG_1694	p5.00_sc00069_p0117	histone h2b
EgIG_1695	p5.00_sc00069_p0126	zinc finger protein zat11-like
EgIG_1696	p5.00_sc00069_p0128	zinc finger protein zat11-like
EgIG_1697	p5.00_sc00069_p0147	tetratricopeptide repeat domain-containing protein
EgIG_1698	p5.00_sc00069_p0155	probable membrane-associated kinase regulator 4-like
EgIG_1699	p5.00_sc00069_p0160	uncharacterized loc101218723
EgIG_1700	p5.00_sc00069_p0164	PREDICTED: uncharacterized protein LOC100781025
EgIG_1701	p5.00_sc00069_p0167	histone -like
EgIG_1702	p5.00_sc00069_p0174	nuclear factor related to kappa-b-binding protein
EgIG_1703	p5.00_sc00070_p0004	fasciclin-like arabinogalactan protein 14-like
EgIG_1704	p5.00_sc00070_p0005	fasciclin-like arabinogalactan protein 14-like
EgIG_1705	p5.00_sc00070_p0008	PREDICTED: uncharacterized protein LOC100253802
EgIG_1706	p5.00_sc00070_p0009	multidrug resistance protein abc transporter family protein
EgIG_1707	p5.00_sc00070_p0018	long cell-linked locus protein
EgIG_1708	p5.00_sc00070_p0030	udp-glycosyltransferase 91a1-like
EgIG_1709	p5.00_sc00070_p0031	udp-glycosyltransferase 91a1-like
EgIG_1710	p5.00_sc00070_p0037	cobra-like protein 7-like
EgIG_1711	p5.00_sc00070_p0038	probable galacturonosyltransferase-like 7-like
EgIG_1712	p5.00_sc00070_p0039	PREDICTED: uncharacterized protein LOC100829476
EgIG_1713	p5.00_sc00070_p0049	glycosyltransferase 2-like
EgIG_1714	p5.00_sc00070_p0055	ring-h2 finger protein atl2-like
EgIG_1715	p5.00_sc00070_p0056	ring-h2 finger protein atl2-like
EgIG_1716	p5.00_sc00070_p0075	PREDICTED: uncharacterized protein LOC100265898
EgIG_1717	p5.00_sc00070_p0090	chaperone protein dnaj 49-like
EgIG_1718	p5.00_sc00070_p0104	protein ralf-like 33-like
EgIG_1719	p5.00_sc00070_p0112	flowering-promoting factor 1-like protein 3-like
EgIG_1720	p5.00_sc00070_p0113	flowering-promoting factor 1-like protein 1-like
EgIG_1721	p5.00_sc00070_p0114	60s ribosome subunit biogenesis protein nip7 homolog
EgIG_1722	p5.00_sc00070_p0120	src2-like protein
EgIG_1723	p5.00_sc00070_p0129	nuclear transcription factor y subunit b-5-like
EgIG_1724	p5.00_sc00071_p0006	aro1-like protein 2
EgIG_1725	p5.00_sc00071_p0007	chaperone protein dnaj chloroplastic-like
EgIG_1726	p5.00_sc00071_p0008	ring-h2 finger protein atl72-like
EgIG_1727	p5.00_sc00071_p0011	protein capicua homolog
EgIG_1728	p5.00_sc00071_p0020	hypothetical protein SORBIDRAFT_10g002170
EgIG_1729	p5.00_sc00071_p0026	PREDICTED: uncharacterized protein LOC101308118
EgIG_1730	p5.00_sc00071_p0036	probable carbohydrate esterase at4g34215-like
EgIG_1731	p5.00_sc00071_p0038	uncharacterized loc101219594
EgIG_1732	p5.00_sc00071_p0039	ammonium transporter 1 member 1-like
EgIG_1733	p5.00_sc00071_p0047	mitochondrial import receptor subunit tom22 homolog 2-like
EgIG_1734	p5.00_sc00071_p0050	PREDICTED: uncharacterized protein LOC101784037
EgIG_1735	p5.00_sc00071_p0066	embryo sac development arrest 6 protein
EgIG_1736	p5.00_sc00071_p0068	pentatricopeptide repeat-containing protein mitochondrial-like
EgIG_1737	p5.00_sc00071_p0087	activating signal cointegrator 1 complex subunit 2 homolog
EgIG_1738	p5.00_sc00071_p0088	activating signal cointegrator 1 complex subunit 2 homolog
EgIG_1739	p5.00_sc00071_p0118	acetylglutamate chloroplastic-like
EgIG_1740	p5.00_sc00072_p0030	chitinase 2-like
EgIG_1741	p5.00_sc00072_p0031	chitinase 2-like
EgIG_1742	p5.00_sc00072_p0049	pra1 family protein e-like
EgIG_1743	p5.00_sc00072_p0053	udp-glycosyltransferase 74e2-like
EgIG_1744	p5.00_sc00072_p0057	yggt family protein
EgIG_1745	p5.00_sc00072_p0058	f-box protein at5g55150-like
EgIG_1746	p5.00_sc00072_p0071	phi-1 precursor
EgIG_1747	p5.00_sc00072_p0075	scarecrow-like protein 23-like
EgIG_1748	p5.00_sc00072_p0079	methyl- -binding domain-containing protein 8-like isoform 1
EgIG_1749	p5.00_sc00072_p0100	heterogeneous nuclear ribonucleoprotein f-like
EgIG_1750	p5.00_sc00072_p0101	protein tprxl-like
EgIG_1751	p5.00_sc00072_p0102	g-type lectin s-receptor-like serine threonine-protein kinase sd3-1-like
EgIG_1752	p5.00_sc00073_p0004	hop-interacting protein thi031
EgIG_1753	p5.00_sc00073_p0010	pentatricopeptide repeat-containing protein at3g46610-like
EgIG_1754	p5.00_sc00073_p0035	sufe-like chloroplastic-like
EgIG_1755	p5.00_sc00073_p0039	probable protein phosphatase 2c 14
EgIG_1756	p5.00_sc00073_p0041	elongation factor chloroplastic-like
EgIG_1757	p5.00_sc00073_p0047	ring u-box domain-containing protein
EgIG_1758	p5.00_sc00073_p0050	ethylene-responsive transcription factor esr2-like
EgIG_1759	p5.00_sc00073_p0054	PREDICTED: uncharacterized protein LOC100260881
EgIG_1760	p5.00_sc00073_p0060	transcription factor tcp20-like
EgIG_1761	p5.00_sc00073_p0062	predicted protein
EgIG_1762	p5.00_sc00074_p0027	chitinase 2-like
EgIG_1763	p5.00_sc00074_p0029	chitinase 2-like
EgIG_1764	p5.00_sc00074_p0039	probable exocyst complex component 6-like
EgIG_1765	p5.00_sc00074_p0046	ankyrin repeat domain-containing protein 17-like
EgIG_1766	p5.00_sc00074_p0056	uncharacterized protein LOC100276749
EgIG_1767	p5.00_sc00074_p0057	50s ribosomal protein l7 l12-like
EgIG_1768	p5.00_sc00074_p0074	f-box protein at2g26160-like isoform x1
EgIG_1769	p5.00_sc00074_p0078	uncharacterized loc101222244
EgIG_1770	p5.00_sc00074_p0087	ring-h2 finger protein atl70-like
EgIG_1771	p5.00_sc00074_p0097	monoglyceride lipase-like
EgIG_1772	p5.00_sc00075_p0002	probable calcium-binding protein cml17-like
EgIG_1773	p5.00_sc00075_p0025	pentatricopeptide repeat-containing protein at1g31920-like
EgIG_1774	p5.00_sc00075_p0026	6-phosphogluconate decarboxylating-like isoform 1
EgIG_1775	p5.00_sc00075_p0031	pentatricopeptide repeat-containing protein at5g27110-like
EgIG_1776	p5.00_sc00075_p0035	basic pentacysteine 7
EgIG_1777	p5.00_sc00075_p0036	basic pentacysteine 7
EgIG_1778	p5.00_sc00075_p0048	bsd domain containing protein
EgIG_1779	p5.00_sc00075_p0049	skp1-like protein 4-like
EgIG_1780	p5.00_sc00075_p0064	uncharacterized loc101219874
EgIG_1781	p5.00_sc00075_p0068	pentatricopeptide repeat-containing protein at1g20230-like
EgIG_1782	p5.00_sc00075_p0073	udp-glucose flavonoid 3-o-glucosyltransferase 7-like
EgIG_1783	p5.00_sc00075_p0082	e3 ubiquitin-protein ligase rha2a-like
EgIG_1784	p5.00_sc00075_p0094	dna binding
EgIG_1785	p5.00_sc00075_p0105	dentin sialophospho
EgIG_1786	p5.00_sc00075_p0106	probable ccr4-associated factor 1 homolog 11-like
EgIG_1787	p5.00_sc00075_p0130	glycine-rich protein 2-like
EgIG_1788	p5.00_sc00075_p0132	aro1-like protein 2
EgIG_1789	p5.00_sc00075_p0133	chaperone protein dnaj chloroplastic-like
EgIG_1790	p5.00_sc00075_p0134	translocase of chloroplast chloroplastic-like
EgIG_1791	p5.00_sc00076_p0003	gata transcription factor 9-like
EgIG_1792	p5.00_sc00076_p0006	pathogenesis-related genes transcriptional activator pti5-like
EgIG_1793	p5.00_sc00076_p0009	pentatricopeptide repeat-containing protein chloroplastic-like
EgIG_1794	p5.00_sc00076_p0024	n-alpha-acetyltransferase 11-like
EgIG_1795	p5.00_sc00076_p0037	ring u-box domain-containing protein
EgIG_1796	p5.00_sc00076_p0059	uncharacterized partial
EgIG_1797	p5.00_sc00076_p0068	3-ketoacyl- synthase 12-like
EgIG_1798	p5.00_sc00076_p0094	calcium-dependent lipid-binding domain-containing protein
EgIG_1799	p5.00_sc00076_p0116	xyloglucan galactosyltransferase katamari1-like
EgIG_1800	p5.00_sc00076_p0123	f-box kelch-repeat protein at3g24760-like
EgIG_1801	p5.00_sc00077_p0011	resistance protein mg13
EgIG_1802	p5.00_sc00077_p0015	3-ketoacyl- synthase 10-like
EgIG_1803	p5.00_sc00077_p0017	squamosa promoter-binding-like protein 12-like
EgIG_1804	p5.00_sc00077_p0040	auxin-induced protein 6b
EgIG_1805	p5.00_sc00077_p0049	splicing factor 3b subunit 1-like
EgIG_1806	p5.00_sc00077_p0064	Os06g0700300
EgIG_1807	p5.00_sc00077_p0077	zinc finger
EgIG_1808	p5.00_sc00077_p0099	exocyst complex component 7-like
EgIG_1809	p5.00_sc00078_p0005	splicing factor 1-like protein
EgIG_1810	p5.00_sc00078_p0045	probable calcium-binding protein cml41-like
EgIG_1811	p5.00_sc00078_p0046	probable calcium-binding protein cml41-like
EgIG_1812	p5.00_sc00079_p0004	beta- -mannosyl-glycoprotein 4-beta-n-acetylglucosaminyltransferase-like
EgIG_1813	p5.00_sc00079_p0011	tuftelin-interacting protein 11-like
EgIG_1814	p5.00_sc00079_p0018	serine arginine repetitive matrix protein 2-like
EgIG_1815	p5.00_sc00079_p0019	uncharacterized serine-rich
EgIG_1816	p5.00_sc00079_p0037	pentatricopeptide repeat-containing protein at4g13650-like
EgIG_1817	p5.00_sc00079_p0040	uncharacterized loc101208925
EgIG_1818	p5.00_sc00080_p0004	PREDICTED: uncharacterized protein LOC100263245
EgIG_1819	p5.00_sc00080_p0008	uncharacterized loc101218937
EgIG_1820	p5.00_sc00080_p0014	dna-binding protein escarola-like
EgIG_1821	p5.00_sc00080_p0019	splicing factor u2af small subunit a-like
EgIG_1822	p5.00_sc00080_p0048	serine-rich protein
EgIG_1823	p5.00_sc00080_p0050	sterile alpha motif domain-containing protein
EgIG_1824	p5.00_sc00080_p0058	vq motif-containing protein
EgIG_1825	p5.00_sc00080_p0065	proteasome subunit alpha type-4-like
EgIG_1826	p5.00_sc00080_p0070	charged multivesicular body protein 1-like
EgIG_1827	p5.00_sc00080_p0072	calmodulin-like protein 5-like
EgIG_1828	p5.00_sc00080_p0074	e3 ubiquitin-protein ligase pub23-like
EgIG_1829	p5.00_sc00080_p0075	dof zinc finger
EgIG_1830	p5.00_sc00080_p0082	sequence-specific dna binding transcription factor
EgIG_1831	p5.00_sc00080_p0083	uncharacterized loc101206076
EgIG_1832	p5.00_sc00080_p0086	upf0496 protein 4-like
EgIG_1833	p5.00_sc00080_p0095	peroxidase 12-like
EgIG_1834	p5.00_sc00080_p0105	PREDICTED: uncharacterized protein LOC100783170
EgIG_1835	p5.00_sc00080_p0109	nuclease harbi1-like
EgIG_1836	p5.00_sc00080_p0110	uncharacterized acetyltransferase at3g50280-like
EgIG_1837	p5.00_sc00081_p0002	uncharacterized membrane protein at1g75140-like
EgIG_1838	p5.00_sc00081_p0018	histone deacetylase hdt3-like
EgIG_1839	p5.00_sc00081_p0025	f-box kelch-repeat protein skip25-like
EgIG_1840	p5.00_sc00082_p0002	b-cell receptor-associated protein 31-like
EgIG_1841	p5.00_sc00082_p0006	cysteine-rich receptor-like protein kinase 10-like
EgIG_1842	p5.00_sc00082_p0029	3-oxo-delta( )-steroid 5-beta-reductase-like
EgIG_1843	p5.00_sc00082_p0030	dna ligase 1-like
EgIG_1844	p5.00_sc00082_p0039	zinc finger a20 and an1 domain-containing stress-associated protein 4-like
EgIG_1845	p5.00_sc00082_p0053	hypothetical protein SORBIDRAFT_03g043660
EgIG_1846	p5.00_sc00083_p0009	transcriptionally active protein 15
EgIG_1847	p5.00_sc00083_p0015	PREDICTED: uncharacterized protein LOC100838333
EgIG_1848	p5.00_sc00083_p0026	germin-like protein 9-3-like
EgIG_1849	p5.00_sc00083_p0043	ammonium transporter 1 member 1-like
EgIG_1850	p5.00_sc00083_p0047	54s ribosomal protein mitochondrial-like
EgIG_1851	p5.00_sc00083_p0052	uncharacterized loc101215059
EgIG_1852	p5.00_sc00083_p0055	mitochondrial import receptor subunit tom22 homolog 2-like
EgIG_1853	p5.00_sc00083_p0056	pentatricopeptide repeat-containing protein at4g33170-like
EgIG_1854	p5.00_sc00083_p0058	cytochrome p450 86b1-like
EgIG_1855	p5.00_sc00083_p0059	cytochrome p450 86b1-like
EgIG_1856	p5.00_sc00083_p0066	probable calcium-binding protein cml25-like
EgIG_1857	p5.00_sc00083_p0073	probable lrr receptor-like serine threonine-protein kinase at4g08850-like
EgIG_1858	p5.00_sc00083_p0088	predicted protein
EgIG_1859	p5.00_sc00083_p0098	60s ribosomal export protein nmd3-like
EgIG_1860	p5.00_sc00084_p0021	pleckstrin homology domain-containing protein 1-like
EgIG_1861	p5.00_sc00084_p0035	btb poz domain-containing protein at3g09030-like
EgIG_1862	p5.00_sc00084_p0036	cytochrome p450 86a1-like
EgIG_1863	p5.00_sc00084_p0042	leucine-rich repeat extensin-like protein 3-like
EgIG_1864	p5.00_sc00084_p0059	PREDICTED: uncharacterized protein LOC100804127
EgIG_1865	p5.00_sc00084_p0062	steroid 5-alpha-reductase det2-like
EgIG_1866	p5.00_sc00084_p0063	steroid 5-alpha-reductase det2-like
EgIG_1867	p5.00_sc00084_p0073	kda class i heat shock protein
EgIG_1868	p5.00_sc00084_p0074	Os03g0267100
EgIG_1869	p5.00_sc00084_p0078	l-type lectin-domain containing receptor kinase -like
EgIG_1870	p5.00_sc00084_p0085	fructose-bisphosphate aldolase cytoplasmic isozyme-like
EgIG_1871	p5.00_sc00084_p0122	probable transcriptional regulator rabbit ears-like
EgIG_1872	p5.00_sc00084_p0123	transcriptional regulator tac1-like
EgIG_1873	p5.00_sc00084_p0125	avr9 cf-9 rapidly elicited protein 137
EgIG_1874	p5.00_sc00085_p0004	protein sensitive to proton rhizotoxicity 1-like
EgIG_1875	p5.00_sc00085_p0017	tir-nbs resistance protein
EgIG_1876	p5.00_sc00085_p0022	pentatricopeptide repeat-containing protein mitochondrial-like
EgIG_1877	p5.00_sc00085_p0029	probable transcriptional regulator rabbit ears-like
EgIG_1878	p5.00_sc00085_p0034	uncharacterized loc101220789
EgIG_1879	p5.00_sc00085_p0045	1-aminocyclopropane-1-carboxylate oxidase homolog 1-like
EgIG_1880	p5.00_sc00085_p0049	anthocyanin 5-aromatic acyltransferase-like
EgIG_1881	p5.00_sc00085_p0056	ring-h2 finger protein atl16-like
EgIG_1882	p5.00_sc00085_p0060	ethylene-responsive transcription factor 1b-like
EgIG_1883	p5.00_sc00085_p0063	probable inorganic phosphate transporter 1-7-like
EgIG_1884	p5.00_sc00085_p0064	probable inorganic phosphate transporter 1-7-like
EgIG_1885	p5.00_sc00085_p0066	60s ribosomal protein l27a-3-like
EgIG_1886	p5.00_sc00086_p0005	endoglucanase 25-like
EgIG_1887	p5.00_sc00086_p0007	serine threonine-protein kinase-like protein ccr3-like
EgIG_1888	p5.00_sc00086_p0017	probable calcium-binding protein cml36-like
EgIG_1889	p5.00_sc00086_p0022	probable calcium-binding protein cml25-like
EgIG_1890	p5.00_sc00086_p0047	glucan endo- -beta-glucosidase gvi-like
EgIG_1891	p5.00_sc00086_p0052	bzip transcription factor superfamily protein isoform 1
EgIG_1892	p5.00_sc00086_p0054	e3 ubiquitin-protein ligase ring1-like isoform 1
EgIG_1893	p5.00_sc00087_p0006	copper transporter 6-like
EgIG_1894	p5.00_sc00087_p0007	copper transporter 6-like
EgIG_1895	p5.00_sc00087_p0008	pentatricopeptide repeat-containing protein mitochondrial-like
EgIG_1896	p5.00_sc00087_p0013	chaperone protein dnaj chloroplastic-like
EgIG_1897	p5.00_sc00087_p0027	disease resistance protein rpm1-like
EgIG_1898	p5.00_sc00087_p0033	e3 ubiquitin-protein ligase rha1b-like isoform 1
EgIG_1899	p5.00_sc00087_p0035	Os08g0324200
EgIG_1900	p5.00_sc00087_p0056	u1 small nuclear ribonucleoprotein 70 kda-like
EgIG_1901	p5.00_sc00087_p0063	protein tic 20- chloroplastic-like
EgIG_1902	p5.00_sc00087_p0066	probable phosphatidylinositol 4-kinase type 2-beta at1g26270-like
EgIG_1903	p5.00_sc00088_p0013	PREDICTED: uncharacterized protein LOC100817673
EgIG_1904	p5.00_sc00088_p0017	pentatricopeptide repeat-containing protein mitochondrial-like
EgIG_1905	p5.00_sc00088_p0021	PREDICTED: H/ACA ribonucleoprotein complex subunit 4-like, partial [Elaeis guineensis]
EgIG_1906	p5.00_sc00088_p0027	serine carboxypeptidase-like 35-like
EgIG_1907	p5.00_sc00088_p0030	transcription factor tcp7-like
EgIG_1908	p5.00_sc00088_p0033	f-box lrr-repeat protein 4-like
EgIG_1909	p5.00_sc00088_p0035	PREDICTED: uncharacterized protein LOC105053730 [Elaeis guineensis]
EgIG_1910	p5.00_sc00088_p0039
EgIG_1911	p5.00_sc00088_p0047	60s ribosomal protein l27a-3-like
EgIG_1912	p5.00_sc00088_p0048	ferredoxin-thioredoxin variable chain-like
EgIG_1913	p5.00_sc00089_p0001	ricin-agglutinin family protein
EgIG_1914	p5.00_sc00089_p0009	zinc c3hc4 type family protein
EgIG_1915	p5.00_sc00090_p0008	conserved hypothetical protein
EgIG_1916	p5.00_sc00090_p0020	protein short-root-like
EgIG_1917	p5.00_sc00090_p0035	uncharacterized protein LOC100278952
EgIG_1918	p5.00_sc00090_p0036	Os11g0594700
EgIG_1919	p5.00_sc00090_p0038	Os11g0594700
EgIG_1920	p5.00_sc00090_p0040	Os11g0594800
EgIG_1921	p5.00_sc00090_p0041	Os07g0120100
EgIG_1922	p5.00_sc00090_p0043	Os11g0594800
EgIG_1923	p5.00_sc00090_p0044	PREDICTED: uncharacterized protein At5g01610-like
EgIG_1924	p5.00_sc00090_p0046	activating signal cointegrator 1 complex subunit 2-like
EgIG_1925	p5.00_sc00090_p0054	zinc finger protein zat10-like
EgIG_1926	p5.00_sc00091_p0007	arginine decarboxylase-like
EgIG_1927	p5.00_sc00091_p0010	ring u-box domain-containing protein
EgIG_1928	p5.00_sc00091_p0011	ring u-box domain-containing protein
EgIG_1929	p5.00_sc00091_p0023	probable calcium-binding protein cml41-like
EgIG_1930	p5.00_sc00091_p0024	probable calcium-binding protein cml41-like
EgIG_1931	p5.00_sc00091_p0028	wd-40 repeat-containing protein msi1-like
EgIG_1932	p5.00_sc00091_p0047	disease resistance rpp13-like protein 1-like
EgIG_1933	p5.00_sc00091_p0048	disease resistance protein rga3-like
EgIG_1934	p5.00_sc00091_p0049	exocyst complex component 7-like
EgIG_1935	p5.00_sc00091_p0054	dna-directed rna polymerase iii subunit rpc6-like
EgIG_1936	p5.00_sc00091_p0055	dna-directed rna polymerase iii subunit rpc6-like
EgIG_1937	p5.00_sc00091_p0061	hepatoma-derived growth factor-related protein 2-like
EgIG_1938	p5.00_sc00092_p0003	embryogenesis transmembrane protein
EgIG_1939	p5.00_sc00092_p0004	wd repeat-containing protein 18-like
EgIG_1940	p5.00_sc00092_p0019	anthocyanidin -o-glucosyltransferase-like
EgIG_1941	p5.00_sc00092_p0027	PREDICTED: uncharacterized protein LOC105352684 [Fragaria vesca subsp. vesca]
EgIG_1942	p5.00_sc00092_p0033	ring-h2 finger protein
EgIG_1943	p5.00_sc00092_p0041	ethylene-responsive transcription factor 3-like
EgIG_1944	p5.00_sc00092_p0051	disease resistance protein rpm1-like
EgIG_1945	p5.00_sc00092_p0052	pentatricopeptide repeat-containing protein at3g63370-like
EgIG_1946	p5.00_sc00093_p0014	xylulose 5-phosphate phosphate chloroplastic-like
EgIG_1947	p5.00_sc00093_p0018	anthranilate n-benzoyltransferase protein 1-like
EgIG_1948	p5.00_sc00093_p0023	pentatricopeptide repeat-containing protein chloroplastic-like
EgIG_1949	p5.00_sc00093_p0029	pentatricopeptide repeat-containing protein mitochondrial-like
EgIG_1950	p5.00_sc00094_p0005	udp-glycosyltransferase 87a2-like
EgIG_1951	p5.00_sc00094_p0018	uncharacterized loc101211194
EgIG_1952	p5.00_sc00094_p0039	pre-mrna branch site p14-like
EgIG_1953	p5.00_sc00094_p0049	calmodulin-like isoform 1
EgIG_1954	p5.00_sc00094_p0053	dnaj homolog subfamily c member 2-like
EgIG_1955	p5.00_sc00094_p0059	ubiquitin carboxyl-terminal hydrolase family protein
EgIG_1956	p5.00_sc00094_p0060	ubiquitin carboxyl-terminal hydrolase family protein
EgIG_1957	p5.00_sc00094_p0064	histone-lysine n- h3 lysine-9 specific suvh1-like
EgIG_1958	p5.00_sc00095_p0001	PREDICTED: uncharacterized protein LOC100260307 isoform 1
EgIG_1959	p5.00_sc00095_p0002	transcription factor tcp5-like
EgIG_1960	p5.00_sc00095_p0006	tbp-associated factor
EgIG_1961	p5.00_sc00095_p0058	probable ribose-5-phosphate isomerase-like
EgIG_1962	p5.00_sc00095_p0062	ankyrin repeat-containing
EgIG_1963	p5.00_sc00096_p0032	predicted protein
EgIG_1964	p5.00_sc00096_p0039	multiple c2 and transmembrane domain-containing protein 2-like
EgIG_1965	p5.00_sc00096_p0052	zinc finger a20 and an1 domain-containing stress-associated protein 8-like isoform 2
EgIG_1966	p5.00_sc00096_p0083	gras family transcription factor lateral
EgIG_1967	p5.00_sc00097_p0009	PREDICTED: uncharacterized protein LOC100797452
EgIG_1968	p5.00_sc00097_p0015	protein ndr1-like
EgIG_1969	p5.00_sc00097_p0019	probable allantoin permease-like
EgIG_1970	p5.00_sc00098_p0001	auxin-induced protein x15-like
EgIG_1971	p5.00_sc00099_p0001	pentatricopeptide repeat-containing protein chloroplastic-like
EgIG_1972	p5.00_sc00099_p0014	nucleic acid binding
EgIG_1973	p5.00_sc00099_p0018	avr9 cf-9 rapidly elicited protein 137
EgIG_1974	p5.00_sc00099_p0022	pentatricopeptide repeat-containing protein at4g13650-like
EgIG_1975	p5.00_sc00099_p0026	e3 ubiquitin-protein ligase ring1-like
EgIG_1976	p5.00_sc00099_p0033	scarecrow-like protein 14-like
EgIG_1977	p5.00_sc00099_p0055	clathrin assembly protein at2g25430-like
EgIG_1978	p5.00_sc00099_p0064	ring-h2 finger protein atl52-like
EgIG_1979	p5.00_sc00099_p0065	uncharacterized loc101215206 isoform 1
EgIG_1980	p5.00_sc00099_p0077	histone h2b
EgIG_1981	p5.00_sc00099_p0092	zinc finger protein zat11-like
EgIG_1982	p5.00_sc00099_p0107	tetratricopeptide repeat domain-containing protein
EgIG_1983	p5.00_sc00099_p0108	tetratricopeptide repeat domain-containing protein
EgIG_1984	p5.00_sc00099_p0118	probable membrane-associated kinase regulator 4-like
EgIG_1985	p5.00_sc00099_p0125	uncharacterized loc101218723
EgIG_1986	p5.00_sc00099_p0126	white-brown-complex abc transporter family
EgIG_1987	p5.00_sc00099_p0128	histone -like
EgIG_1988	p5.00_sc00099_p0129	histone -like
EgIG_1989	p5.00_sc00099_p0132	nuclear factor related to kappa-b-binding protein
EgIG_1990	p5.00_sc00099_p0140	50s ribosomal protein chloroplastic-like
EgIG_1991	p5.00_sc00099_p0142	dna topoisomerase 6 subunit a-like
EgIG_1992	p5.00_sc00100_p0009	26s proteasome non-atpase regulatory subunit 11-like
EgIG_1993	p5.00_sc00100_p0010	lysm domain-containing gpi-anchored protein 2-like
EgIG_1994	p5.00_sc00100_p0012	pentatricopeptide repeat-containing protein at4g04370-like
EgIG_1995	p5.00_sc00100_p0028	auxin-binding protein abp19a-like
EgIG_1996	p5.00_sc00100_p0034	clathrin coat assembly protein ap180-like
EgIG_1997	p5.00_sc00100_p0039	splicing factor 3b subunit 1-like
EgIG_1998	p5.00_sc00100_p0053	60s ribosomal protein l27a-3-like
EgIG_1999	p5.00_sc00101_p0004	probable carboxylesterase 2-like
[truncated: 1,659 more rows]

## Sheet: R_gene
ID	Gene model ID	Class	Domain
Eg_rgh_others_1	p5.00_sc00001_p0389	Others	FMO-like (Capsicum annuum cultivar Bs3)
Eg_rgh_mlo_1	p5.00_sc00001_p0522	Mlo-like	Mlo
Eg_rgh_mlo_2	p5.00_sc00001_p0523	Mlo-like	Mlo
Eg_rgh_cnl_1	p5.00_sc00002_p0168	CNL	CC-NBS-LRR
Eg_rgh_cnl_2	p5.00_sc00002_p0170	CNL	CC-NBS-LRR
Eg_rgh_mlo_3	p5.00_sc00003_p0168	Mlo-like	Mlo
Eg_rgh_others_2	p5.00_sc00004_p0048	Others	Jacalin (Arabidopsis thaliana RTM1)
Eg_rgh_others_3	p5.00_sc00004_p0049	Others	Jacalin (Arabidopsis thaliana RTM1)
Eg_rgh_others_4	p5.00_sc00004_p0050	Others	Jacalin (Arabidopsis thaliana RTM1)
Eg_rgh_others_5	p5.00_sc00004_p0051	Others	Jacalin (Arabidopsis thaliana RTM1)
Eg_rgh_cnl_3	p5.00_sc00004_p0128	CNL	NBS-LRR
Eg_rgh_cnl_4	p5.00_sc00004_p0291	CNL	NBS-LRR
Eg_rgh_cnl_5	p5.00_sc00004_p0293	CNL	CC-NBS-LRR
Eg_rgh_cnl_6	p5.00_sc00004_p0294	CNL	CC-NBS-LRR
Eg_rgh_rlk_1	p5.00_sc00005_p0129	RLK	Pkinase, LRR_1, LRRNT_2
Eg_rgh_mlo_4	p5.00_sc00006_p0184	Mlo-like	Mlo
Eg_rgh_mlo_5	p5.00_sc00006_p0185	Mlo-like	Mlo
Eg_rgh_cnl_7	p5.00_sc00007_p0298	CNL	NBS-LRR
Eg_rgh_kinase_1	p5.00_sc00008_p0145	Kinase	Pkinase_Tyr
Eg_rgh_others_6	p5.00_sc00009_p0003	Others	TPR_2
Eg_rgh_others_7	p5.00_sc00009_p0175	Others	Pkinase
Eg_rgh_cnl_8	p5.00_sc00010_p0188	CNL	NBS-LRR
Eg_rgh_cnl_9	p5.00_sc00011_p0009	CNL	CC-NBS-LRR
Eg_rgh_cnl_10	p5.00_sc00014_p0196	CNL	CC-NBS-LRR
Eg_rgh_cnl_11	p5.00_sc00014_p0198	CNL	CC-NBS-LRR
Eg_rgh_cnl_12	p5.00_sc00014_p0209	CNL	NBS-LRR
Eg_rgh_cnl_13	p5.00_sc00014_p0241	CNL	CC-NBS-LRR
Eg_rgh_cnl_14	p5.00_sc00014_p0246	CNL	CC-NBS-LRR
Eg_rgh_cnl_15	p5.00_sc00014_p0258	CNL	NBS-LRR
Eg_rgh_kinase_2	p5.00_sc00017_p0252	Kinase	Pkinase_Tyr
Eg_rgh_others_8	p5.00_sc00018_p0145	Others	Jacalin (Arabidopsis thaliana RTM1)
Eg_rgh_cnl_16	p5.00_sc00018_p0224	CNL	CC-NBS-LRR
Eg_rgh_others_9	p5.00_sc00019_p0100	Others	Epimerase
Eg_rgh_kinase_3	p5.00_sc00019_p0147	Kinase	Pkinase_Tyr
Eg_rgh_others_10	p5.00_sc00020_p0142	Others	Epimerase
Eg_rgh_others_11	p5.00_sc00020_p0149	Others	Jacalin (Arabidopsis thaliana RTM1)
Eg_rgh_cnl_17	p5.00_sc00024_p0014	CNL	CC-NBS-LRR
Eg_rgh_cnl_18	p5.00_sc00025_p0068	CNL	NBS-LRR
Eg_rgh_cnl_19	p5.00_sc00025_p0119	CNL	NBS-LRR
Eg_rgh_cnl_20	p5.00_sc00025_p0120	CNL	CC-NBS-LRR
Eg_rgh_cnl_21	p5.00_sc00025_p0121	CNL	NBS-LRR
Eg_rgh_cnl_22	p5.00_sc00025_p0123	CNL	CC-NBS-LRR
Eg_rgh_cnl_23	p5.00_sc00025_p0140	CNL	CC-NBS-LRR
Eg_rgh_cnl_24	p5.00_sc00025_p0158	CNL	NBS-LRR
Eg_rgh_cnl_25	p5.00_sc00025_p0159	CNL	CC-NBS-LRR
Eg_rgh_cnl_26	p5.00_sc00025_p0174	CNL	NBS-LRR
Eg_rgh_cnl_27	p5.00_sc00025_p0175	CNL	CC-NBS-LRR
Eg_rgh_cnl_28	p5.00_sc00025_p0181	CNL	NBS-LRR
Eg_rgh_cnl_29	p5.00_sc00025_p0182	CNL	NBS-LRR
Eg_rgh_cnl_30	p5.00_sc00025_p0186	CNL	NBS-LRR
Eg_rgh_cnl_31	p5.00_sc00025_p0188	CNL	NBS-LRR
Eg_rgh_cnl_32	p5.00_sc00025_p0190	CNL	NBS-LRR
Eg_rgh_cnl_33	p5.00_sc00025_p0199	CNL	NBS-LRR
Eg_rgh_cnl_34	p5.00_sc00025_p0200	CNL	NBS-LRR
Eg_rgh_others_12	p5.00_sc00027_p0035	Others	Jacalin (Arabidopsis thaliana RTM1)
Eg_rgh_others_13	p5.00_sc00027_p0037	Others	Jacalin (Arabidopsis thaliana RTM1)
Eg_rgh_others_14	p5.00_sc00027_p0042	Others	Jacalin (Arabidopsis thaliana RTM1)
Eg_rgh_others_15	p5.00_sc00027_p0051	Others	Jacalin (Arabidopsis thaliana RTM1)
Eg_rgh_cnl_35	p5.00_sc00030_p0024	CNL	CC-NBS-LRR
Eg_rgh_cnl_36	p5.00_sc00030_p0026	CNL	CC-NBS-LRR
Eg_rgh_cnl_37	p5.00_sc00030_p0028	CNL	CC-NBS-LRR
Eg_rgh_cnl_38	p5.00_sc00030_p0030	CNL	CC-NBS-LRR
Eg_rgh_others_16	p5.00_sc00032_p0075	Others	Aminotran_5
Eg_rgh_cnl_39	p5.00_sc00032_p0110	CNL	CC-NBS-LRR
Eg_rgh_others_17	p5.00_sc00034_p0005	Others	FMO-like (Capsicum annuum cultivar Bs3)
Eg_rgh_kinase_4	p5.00_sc00035_p0134	Kinase	Pkinase_Tyr
Eg_rgh_cnl_40	p5.00_sc00036_p0090	CNL	NBS-LRR
Eg_rgh_kinase_5	p5.00_sc00037_p0027	Kinase	Pkinase_Tyr
Eg_rgh_cnl_41	p5.00_sc00038_p0080	CNL	NBS-LRR
Eg_rgh_cnl_42	p5.00_sc00038_p0081	CNL	NBS-LRR
Eg_rgh_cnl_43	p5.00_sc00038_p0099	CNL	CC-NBS-LRR
Eg_rgh_cnl_44	p5.00_sc00038_p0103	CNL	CC-NBS-LRR
Eg_rgh_cnl_45	p5.00_sc00038_p0111	CNL	CC-NBS-LRR
Eg_rgh_cnl_46	p5.00_sc00038_p0140	CNL	CC-NBS-LRR
Eg_rgh_cnl_47	p5.00_sc00040_p0063	CNL	CC-NBS-LRR
Eg_rgh_cnl_48	p5.00_sc00041_p0004	CNL	CC-NBS-LRR
Eg_rgh_cnl_49	p5.00_sc00041_p0019	CNL	NBS-LRR
Eg_rgh_cnl_50	p5.00_sc00041_p0040	CNL	CC-NBS-LRR
Eg_rgh_cnl_51	p5.00_sc00043_p0002	CNL	NBS-LRR
Eg_rgh_cnl_52	p5.00_sc00043_p0003	CNL	NBS-LRR
Eg_rgh_cnl_53	p5.00_sc00044_p0032	CNL	CC-NBS-LRR
Eg_rgh_others_18	p5.00_sc00044_p0035	Others	Epimerase
Eg_rgh_kinase_6	p5.00_sc00044_p0092	Kinase	Pkinase_Tyr
Eg_rgh_others_19	p5.00_sc00044_p0128	Others	TFIIA_gamma_C PF02268 TFIIA_gamma_N
Eg_rgh_mlo_6	p5.00_sc00045_p0151	Mlo-like	Mlo
Eg_rgh_cnl_54	p5.00_sc00046_p0001	CNL	CC-NBS-LRR
Eg_rgh_cnl_55	p5.00_sc00046_p0063	CNL	CC-NBS-LRR
Eg_rgh_others_20	p5.00_sc00050_p0116	Others	FMO-like (Capsicum annuum cultivar Bs3)
Eg_rgh_cnl_56	p5.00_sc00055_p0052	CNL	NBS-LRR
Eg_rgh_cnl_57	p5.00_sc00055_p0053	CNL	NBS-LRR
Eg_rgh_mlo_7	p5.00_sc00055_p0060	Mlo-like	Mlo
Eg_rgh_cnl_58	p5.00_sc00055_p0089	CNL	NBS-LRR
Eg_rgh_cnl_59	p5.00_sc00055_p0090	CNL	NBS-LRR
Eg_rgh_cnl_60	p5.00_sc00055_p0091	CNL	CC-NBS-LRR
Eg_rgh_cnl_61	p5.00_sc00055_p0092	CNL	CC-NBS-LRR
Eg_rgh_others_21	p5.00_sc00059_p0124	Others	FMO-like (Capsicum annuum cultivar Bs3)
Eg_rgh_mlo_8	p5.00_sc00060_p0029	Mlo-like	Mlo
Eg_rgh_kinase_7	p5.00_sc00061_p0031	Kinase	Pkinase_Tyr
Eg_rgh_mlo_9	p5.00_sc00064_p0065	Mlo-like	Mlo
Eg_rgh_cnl_62	p5.00_sc00065_p0121	CNL	NBS-LRR
Eg_rgh_cnl_63	p5.00_sc00070_p0059	CNL	CC-NBS-LRR
Eg_rgh_others_22	p5.00_sc00080_p0022	Others	Jacalin (Arabidopsis thaliana RTM1)
Eg_rgh_others_23	p5.00_sc00080_p0023	Others	Jacalin (Arabidopsis thaliana RTM1)
Eg_rgh_others_24	p5.00_sc00084_p0029	Others	Hs1pro-1_C
Eg_rgh_cnl_64	p5.00_sc00087_p0026	CNL	NBS-LRR
Eg_rgh_cnl_65	p5.00_sc00087_p0027	CNL	NBS-LRR
Eg_rgh_cnl_66	p5.00_sc00091_p0048	CNL	NBS-LRR
Eg_rgh_cnl_67	p5.00_sc00092_p0047	CNL	CC-NBS-LRR
Eg_rgh_cnl_68	p5.00_sc00092_p0051	CNL	CC-NBS-LRR
Eg_rgh_cnl_69	p5.00_sc00094_p0035	CNL	CC-NBS-LRR
Eg_rgh_cnl_70	p5.00_sc00096_p0053	CNL	CC-NBS-LRR
Eg_rgh_cnl_71	p5.00_sc00099_p0121	CNL	CC-NBS-LRR
Eg_rgh_cnl_72	p5.00_sc00099_p0123	CNL	CC-NBS-LRR
Eg_rgh_cnl_73	p5.00_sc00103_p0002	CNL	CC-NBS-LRR
Eg_rgh_cnl_74	p5.00_sc00103_p0005	CNL	CC-NBS-LRR
Eg_rgh_others_25	p5.00_sc00105_p0039	Others	FMO-like (Capsicum annuum cultivar Bs3)
Eg_rgh_rlk_2	p5.00_sc00105_p0041	RLK	Pkinase, LRR_1, LRRNT_2
Eg_rgh_others_26	p5.00_sc00106_p0028	Others	FMO-like (Capsicum annuum cultivar Bs3)
Eg_rgh_cnl_75	p5.00_sc00107_p0019	CNL	CC-NBS-LRR
Eg_rgh_cnl_76	p5.00_sc00108_p0050	CNL	NBS-LRR
Eg_rgh_cnl_77	p5.00_sc00117_p0005	CNL	NBS-LRR
Eg_rgh_cnl_78	p5.00_sc00118_p0044	CNL	CC-NBS-LRR
Eg_rgh_cnl_79	p5.00_sc00118_p0054	CNL	CC-NBS-LRR
Eg_rgh_cnl_80	p5.00_sc00118_p0056	CNL	CC-NBS-LRR
Eg_rgh_cnl_81	p5.00_sc00118_p0057	CNL	CC-NBS-LRR
Eg_rgh_others_27	p5.00_sc00120_p0047	Others	Pkinase PF01453 B_lectin PF00954 S_locus_glycop
Eg_rgh_cnl_82	p5.00_sc00125_p0024	CNL	CC-NBS-LRR
Eg_rgh_others_28	p5.00_sc00131_p0023	Others	Pkinase PF07714 Pkinase_Tyr PF01453 B_lectin
Eg_rgh_others_29	p5.00_sc00132_p0021	Others	HSP20
Eg_rgh_cnl_83	p5.00_sc00133_p0057	CNL	NBS-LRR
Eg_rgh_others_30	p5.00_sc00140_p0028	Others	FMO-like (Capsicum annuum cultivar Bs3)
Eg_rgh_cnl_84	p5.00_sc00142_p0024	CNL	CC-NBS-LRR
Eg_rgh_cnl_85	p5.00_sc00145_p0019	CNL	NBS-LRR
Eg_rgh_cnl_86	p5.00_sc00148_p0001	CNL	NBS-LRR
Eg_rgh_cnl_87	p5.00_sc00148_p0014	CNL	NBS-LRR
Eg_rgh_cnl_88	p5.00_sc00148_p0015	CNL	CC-NBS-LRR
Eg_rgh_cnl_89	p5.00_sc00148_p0017	CNL	CC-NBS-LRR
Eg_rgh_cnl_90	p5.00_sc00154_p0012	CNL	NBS-LRR
Eg_rgh_cnl_91	p5.00_sc00154_p0013	CNL	NBS-LRR
Eg_rgh_cnl_92	p5.00_sc00160_p0016	CNL	CC-NBS-LRR
Eg_rgh_cnl_93	p5.00_sc00160_p0017	CNL	CC-NBS-LRR
Eg_rgh_cnl_94	p5.00_sc00168_p0006	CNL	NBS-LRR
Eg_rgh_cnl_95	p5.00_sc00170_p0003	CNL	CC-NBS-LRR
Eg_rgh_others_31	p5.00_sc00170_p0011	Others	HSP20
Eg_rgh_cnl_96	p5.00_sc00170_p0024	CNL	NBS-LRR
Eg_rgh_cnl_97	p5.00_sc00174_p0033	CNL	CC-NBS-LRR
Eg_rgh_cnl_98	p5.00_sc00174_p0036	CNL	CC-NBS-LRR
Eg_rgh_cnl_99	p5.00_sc00174_p0038	CNL	CC-NBS-LRR
Eg_rgh_cnl_100	p5.00_sc00182_p0085	CNL	CC-NBS-LRR
Eg_rgh_cnl_101	p5.00_sc00185_p0002	CNL	CC-NBS-LRR
Eg_rgh_cnl_102	p5.00_sc00189_p0001	CNL	CC-NBS-LRR
Eg_rgh_cnl_103	p5.00_sc00191_p0010	CNL	CC-NBS-LRR
Eg_rgh_cnl_104	p5.00_sc00192_p0008	CNL	CC-NBS-LRR
Eg_rgh_cnl_105	p5.00_sc00213_p0004	CNL	NBS-LRR
Eg_rgh_others_32	p5.00_sc00217_p0009	Others	Pkinase
Eg_rgh_cnl_106	p5.00_sc00221_p0003	CNL	CC-NBS-LRR
Eg_rgh_cnl_107	p5.00_sc00225_p0001	CNL	CC-NBS-LRR
Eg_rgh_cnl_108	p5.00_sc00226_p0002	CNL	CC-NBS-LRR
Eg_rgh_mlo_10	p5.00_sc00226_p0022	Mlo-like	Mlo
Eg_rgh_cnl_109	p5.00_sc00237_p0004	CNL	CC-NBS-LRR
Eg_rgh_cnl_110	p5.00_sc00237_p0008	CNL	CC-NBS-LRR
Eg_rgh_cnl_111	p5.00_sc00237_p0009	CNL	NBS-LRR
Eg_rgh_cnl_112	p5.00_sc00237_p0013	CNL	NBS-LRR
Eg_rgh_mlo_11	p5.00_sc00262_p0004	Mlo-like	Mlo
Eg_rgh_others_33	p5.00_sc00282_p0005	Others	TRAM_LAG1_CLN8
Eg_rgh_cnl_113	p5.00_sc00282_p0011	CNL	NBS-LRR
Eg_rgh_cnl_114	p5.00_sc00282_p0014	CNL	CC-NBS-LRR
Eg_rgh_others_34	p5.00_sc00283_p0002	Others	Epimerase
Eg_rgh_others_35	p5.00_sc00283_p0006	Others	Epimerase
Eg_rgh_others_36	p5.00_sc00283_p0007	Others	Epimerase
Eg_rgh_rlp_1	p5.00_sc00293_p0001	RLP	LEURICHRPT, LRRNT_2,LRR_8, LRR_1
Eg_rgh_cnl_115	p5.00_sc00306_p0014	CNL	CC-NBS-LRR
Eg_rgh_cnl_116	p5.00_sc00306_p0018	CNL	CC-NBS-LRR
Eg_rgh_cnl_117	p5.00_sc00306_p0024	CNL	NBS-LRR
Eg_rgh_cnl_118	p5.00_sc00353_p0003	CNL	NBS-LRR
Eg_rgh_cnl_119	p5.00_sc00356_p0003	CNL	NBS-LRR
Eg_rgh_others_37	p5.00_sc00358_p0004	Others	Epimerase
Eg_rgh_cnl_120	p5.00_sc00359_p0001	CNL	CC-NBS-LRR
Eg_rgh_mlo_12	p5.00_sc00361_p0002	Mlo-like	Mlo
Eg_rgh_cnl_121	p5.00_sc00371_p0007	CNL	NBS-LRR
Eg_rgh_others_38	p5.00_sc00393_p0001	Others	HSP20
Eg_rgh_others_39	p5.00_sc00393_p0002	Others	HSP20
Eg_rgh_cnl_122	p5.00_sc00407_p0003	CNL	NBS-LRR
Eg_rgh_cnl_123	p5.00_sc00414_p0001	CNL	CC-NBS-LRR
Eg_rgh_cnl_124	p5.00_sc00414_p0006	CNL	CC-NBS-LRR
Eg_rgh_mlo_13	p5.00_sc00456_p0003	Mlo-like	Mlo
Eg_rgh_cnl_125	p5.00_sc00499_p0002	CNL	NBS-LRR
Eg_rgh_rlp_2	p5.00_sc00592_p0002	RLP	LEURICHRPT, LRRNT_2,LRR_8, LRR_1
Eg_rgh_cnl_126	p5.00_sc00639_p0004	CNL	CC-NBS-LRR
Eg_rgh_cnl_127	p5.00_sc00639_p0005	CNL	CC-NBS-LRR
Eg_rgh_cnl_128	p5.00_sc00874_p0002	CNL	NBS-LRR
Eg_rgh_cnl_129	p5.00_sc00906_p0001	CNL	CC-NBS-LRR
Eg_rgh_others_40	p5.00_sc01085_p0002	Others	Aminotran_5
Eg_rgh_rlp_3	p5.00_sc01116_p0002	RLP	LEURICHRPT, LRRNT_2,LRR_8, LRR_1
Eg_rgh_others_41	p5.00_sc01479_p0001	Others	Epimxerase
Eg_rgh_cnl_130	p5.00_sc02048_p0002	CNL	CC-NBS-LRR
Eg_rgh_others_42	p5.00_sc02326_p0001	Others	Epimerase
Eg_rgh_cnl_131	p5.00_sc02567_p0001	CNL	CC-NBS-LRR
Eg_rgh_others_43	p5.00_sc03360_p0002	Others	Pkinase
Eg_rgh_cnl_132	p5.00_sc04585_p0002	CNL	CC-NBS-LRR
Eg_rgh_cnl_133	p5.00_sc04911_p0001	CNL	CC-NBS-LRR
Eg_rgh_cnl_134	p5.00_sc05089_p0001	CNL	NBS-LRR
Eg_rgh_rlk_3	p5.00_sc05107_p0001	RLK	Pkinase, LRR_1, LRRNT_2
Eg_rgh_cnl_135	p5.00_sc05390_p0001	CNL	NBS-LRR
Eg_rgh_cnl_136	p5.00_sc10923_p0001	CNL	CC-NBS-LRR
Eg_rgh_cnl_137	p5.00_sc11515_p0001	CNL	CC-NBS-LRR
Eg_rgh_cnl_138	p5.00_sc13131_p0001	CNL	NBS-LRR
Eg_rgh_cnl_139	p5.00_sc13874_p0001	CNL	CC-NBS-LRR
Eg_rgh_cnl_140	p5.00_sc23633_p0001	CNL	NBS-LRR
Eg_rgh_cnl_141	p5.00_sc35264_p0001	CNL	NBS-LRR

## Sheet: FAB_gene
ID	Gene model ID	Enzyme	EC number	Pfam Domain	Catalytic residue	Motif	Reference
EgACC_1	p5.00_sc00054_p0048	Multifunctional form of Acetyl-CoA carboxylase (Multifunctional ACCase)	EC 6.4.1.2	ACC_central (PF08326), Carboxyl_trans (PF01039), CPSase_L_D2 (PF02786), CPSase_L_chain (PF00289), Biotin_carb_C (PF02785), Biotin_lipoyl (PF00364)	-	-	-
EgACC_2	p5.00_sc00095_p0046	Multifunctional form of Acetyl-CoA carboxylase (Multifunctional ACCase)	EC 6.4.1.2	CPSase_L_D2 (PF02786), CPSase_L_chain (PF00289), Biotin_carb_C (PF02785), Biotin_lipoyl (PF00364)	-	-	-
EgCT_1	p5.00_sc00197_p0009	Multisubunit form of Acetyl-CoA carboxylase (CT)	-	ACCA (PF03255)	-	-	-
EgCT_2	p5.00_sc00020_p0225	Multisubunit form of Acetyl-CoA carboxylase (CT)	-	ACCA (PF03255)	-	-	-
EgCT_3	p5.00_sc00017_p0152	Multisubunit form of Acetyl-CoA carboxylase (CT)	-	ACCA (PF03255)	-	-	-
EgBCCP_1	p5.00_sc00011_p0007	Multisubunit form of Acetyl-CoA carboxylase (BCCP)	-	Biotin_lipoyl (PF00364)	Ser-Met-Lys	(A/I/V)-M-K-(L/V/M/A/T)	Barber et al. 2005
EgBCCP_2	p5.00_sc00227_p0009	Multisubunit form of Acetyl-CoA carboxylase (BCCP)	-	Biotin_lipoyl (PF00364)	Ser-Met-Lys	(A/I/V)-M-K-(L/V/M/A/T)	Barber et al. 2005
EgBC_1	p5.00_sc00019_p0245	Multisubunit form of Acetyl-CoA carboxylase (BC)	-	CPSase_L_D2 (PF02786), CPSase_L_chain (PF00289), Biotin_carb_C (PF02785)	His-Glu, His-Glu, Glu, Ile-Glu, Arg	-	Waldrop et al. 1994
EgBC_2	p5.00_sc00077_p0033	Multisubunit form of Acetyl-CoA carboxylase (BC)	-	CPSase_L_D2 (PF02786), CPSase_L_chain (PF00289), Biotin_carb_C (PF02785)	His-Glu, His-Glu, Glu, Ile-Glu, Arg	-	Waldrop et al. 1994
EgFABD_1	p5.00_sc00007_p0027	Malonyl-CoA:ACPtransacylase (FABD)	EC 2.3.1.39	Acyl_transf_1 (PF00698)	Gln-Ser-Arg-His-Gln	GLSLGEY	Brenner 1988
EgFABH_1	p5.00_sc00035_p0050	β-ketoacyl-ACP synthase III (FABH)	EC 2.3.1.180	ACP_syn_III_C (PF08541), ACP_syn_III (PF08545)	Cys-His-Arg-Asn	GNTSAAS	Siggaard-Andersen 1993
EgFABH_2	p5.00_sc00049_p0018	β-ketoacyl-ACP synthase III (FABH)	EC 2.3.1.180	ACP_syn_III_C (PF08541), ACP_syn_III (PF08545)	Cys-His-Arg-Asn	GNTSAAS	Siggaard-Andersen 1993
EgFABB_1	p5.00_sc00001_p0491	β-ketoacyl-ACP synthase I (FABB)	EC 2.3.1.41	Ketoacyl-synt (PF00109), Ketoacyl-synt_C (PF02801)	Cys-His-His	-	Siggaard-Andersen 1993
EgFABB_2	p5.00_sc00004_p0248	β-ketoacyl-ACP synthase I (FABB)	EC 2.3.1.41	Ketoacyl-synt (PF00109), Ketoacyl-synt_C (PF02801)	Cys-His-His	-	Siggaard-Andersen 1993
EgFABB_3	p5.00_sc00064_p0074	β-ketoacyl-ACP synthase I (FABB)	EC 2.3.1.41	Ketoacyl-synt (PF00109), Ketoacyl-synt_C (PF02801)	Cys-His-His	-	Siggaard-Andersen 1993
EgFABB_4	p5.00_sc00064_p0077	β-ketoacyl-ACP synthase I (FABB)	EC 2.3.1.41	Ketoacyl-synt (PF00109), Ketoacyl-synt_C (PF02801)	Cys-His-His	-	Siggaard-Andersen 1993
EgFABF_1	p5.00_sc00004_p0242	β-ketoacyl-ACP synthase II (FABF)	EC 2.3.1.179	Ketoacyl-synt (PF00109), Ketoacyl-synt_C (PF02801)	Cys-His-His	-	Siggaard-Andersen 1993
EgFABF_2	p5.00_sc00036_p0047	β-ketoacyl-ACP synthase II (FABF)	EC 2.3.1.179	Ketoacyl-synt (PF00109), Ketoacyl-synt_C (PF02801)	Cys-His-His	-	Siggaard-Andersen 1993
EgFABF_3	p5.00_sc00035_p0142	β-ketoacyl-ACP synthase II (FABF)	EC 2.3.1.179	Ketoacyl-synt (PF00109), Ketoacyl-synt_C (PF02801)	Cys-His-His	-	Siggaard-Andersen 1993
EgFABG_1	p5.00_sc00006_p0025	β-ketoacyl-ACP reductase (FABG)	EC 1.1.1.100	adh_short (PF00106)	Arg-Ser-Tyr-Lys-Arg	YX3K	Smith 1994
EgFABG_2	p5.00_sc00034_p0180	β-ketoacyl-ACP reductase (FABG)	EC 1.1.1.100	adh_short (PF00106)	Arg-Ser-Tyr-Lys-Arg	YX3K	Smith 1994
EgFABZ_1	p5.00_sc00271_p0017	β-hydroxyacyl-ACP dehydrogenase (FABZ)	EC 4.2.1.59	FabA (PF07977)	His-Asp	LPHRFPFLLVDRV	Helmkamp & Bloch 1969
EgFABZ_2	p5.00_sc00012_p0164	β-hydroxyacyl-ACP dehydrogenase (FABZ)	EC 4.2.1.59	FabA (PF07977)	His-Asp	LPHRFPFLLVDRV	Helmkamp & Bloch 1969
EgFABI_1	p5.00_sc00037_p0126	Enoyl-ACP reductase (FABI)	EC 1.3.1.9	Adh_short_C2 (PF13561)	Tyr-Tyr-Lys	YX6K	Rozwarski et al. 1999
EgFABI_2	p5.00_sc00131_p0012	Enoyl-ACP reductase (FABI)	EC 1.3.1.9	Adh_short_C2 (PF13561)	Tyr-Tyr-Lys	YX6K	Rozwarski et al. 1999
EgFAB2_1	p5.00_sc00091_p0032	Stearoyl-ACP desaturase (FAB2)	EC 1.14.19.2	FA_desaturase_C2 (PF03405)	-	EENRH and DEKRH	Haralampidis & Milioni 1998
EgFAB2_2	p5.00_sc00051_p0096	Stearoyl-ACP desaturase (FAB2)	EC 1.14.19.2	FA_desaturase_C2 (PF03405)	-	EENRH and DEKRH	Haralampidis & Milioni 1998
EgFAB2_3	p5.00_sc00125_p0015	Stearoyl-ACP desaturase (FAB2)	EC 1.14.19.2	FA_desaturase_C2 (PF03405)	-	EENRH and DEKRH	Haralampidis & Milioni 1998
EgFAB2_4	p5.00_sc00147_p0015	Stearoyl-ACP desaturase (FAB2)	EC 1.14.19.2	FA_desaturase_C2 (PF03405)	-	EENRH and DEKRH	Haralampidis & Milioni 1998
EgFAB2_5	p5.00_sc00229_p0026	Stearoyl-ACP desaturase (FAB2)	EC 1.14.19.2	FA_desaturase_C2 (PF03405)	-	EENRH and DEKRH	Haralampidis & Milioni 1998
EgFAB2_6	p5.00_sc00078_p0031	Stearoyl-ACP desaturase (FAB2)	EC 1.14.19.2	FA_desaturase_C2 (PF03405)	-	EENRH and DEKRH	Haralampidis & Milioni 1998
EgFAD2_1	p5.00_sc00037_p0124	Oleoyl-Phosphatidylcholine desaturase (FAD2)	EC 1.3.1.35	FA_desaturase (PF00487), DUF3474 (PF11960)	-	Histidine boxes (HXXXH, HXXHH, and HXXHH)	Shanklin et al. 1994
EgFAD2_2	p5.00_sc00131_p0010	Oleoyl-Phosphatidylcholine desaturase (FAD2)	EC 1.3.1.35	FA_desaturase (PF00487), DUF3474 (PF11960)	-	Histidine boxes (HXXXH, HXXHH, and HXXHH)	Shanklin et al. 1994
EgFAD3_1	p5.00_sc00121_p0039	Linoleoyl-Phosphatidylcholine desaturase (FAD3)	EC 1.14.19.3	FA_desaturase (PF00487), DUF3474 (PF11960)	-	Histidine boxes (HXXXH, HXXHH, and HXXHH)	Shanklin et al. 1994
EgFAD3_2	p5.00_sc00033_p0032	Linoleoyl-Phosphatidylcholine desaturase (FAD3)	EC 1.14.19.3	FA_desaturase (PF00487), DUF3474 (PF11960)	-	Histidine boxes (HXXXH, HXXHH, and HXXHH)	Shanklin et al. 1994
EgFAD3_3	p5.00_sc00003_p0184	Linoleoyl-Phosphatidylcholine desaturase (FAD3)	EC 1.14.19.3	FA_desaturase (PF00487), DUF3474 (PF11960)	-	Histidine boxes (HXXXH, HXXHH, and HXXHH)	Shanklin et al. 1994
EgFATB_1	p5.00_sc00018_p0248	Acyl-ACP thioesterase (FATB)	EC 3.1.2.-	Acyl-ACP_TE (PF001643), Acyl-thio_N (PF12590)	Asn-His-Cys	NQHVNN and YRRECG	Yuan et al. 1996
EgFATB_2	p5.00_sc00039_p0052	Acyl-ACP thioesterase (FATB)	EC 3.1.2.-	Acyl-ACP_TE (PF001643), Acyl-thio_N (PF12590)	Asn-His-Cys	NQHVNN and YRRECG	Yuan et al. 1996
EgFATB_3	p5.00_sc00104_p0027	Acyl-ACP thioesterase (FATB)	EC 3.1.2.-	Acyl-ACP_TE (PF001643), Acyl-thio_N (PF12590)	Asn-His-Cys	NQHVNN and YRRECG	Yuan et al. 1996
EgFATB_4	p5.00_sc00052_p0027	Acyl-ACP thioesterase (FATB)	EC 3.1.2.-	Acyl-ACP_TE (PF001643), Acyl-thio_N (PF12590)	Asn-His-Cys	NQHVNN and YRRECG	Yuan et al. 1996
EgFATA_1	p5.00_sc00078_p0041	Oleoyl-ACP thioesterase (FATA)	EC 3.1.2.14	Acyl-ACP_TE (PF001643)	Asn-His-Cys	NQHVNN and YRRECG	Yuan et al. 1996
EgFATA_2	p5.00_sc00091_p0027	Oleoyl-ACP thioesterase (FATA)	EC 3.1.2.14	Acyl-ACP_TE (PF001643)	Asn-His-Cys	NQHVNN and YRRECG	Yuan et al. 1996
		References:
		Barber, M. C., Price, N. T., and Travers, M. T. 2005, Structure and regulation of acetyl-CoA carboxylase genes of metazoa. Biochim. Biophys. Acta - Mol. Cell Biol. Lipids, pp. 1–28.
		Waldrop, G. L., Rayment, I., and Holden, H. M. 1994, Three-dimensional structure of the biotin carboxylase subunit of acetyl-CoA carboxylase. Biochemistry, 33, 10249–56.
		Brenner, S. 1988, The molecular evolution of genes and proteins: a tale of two serines. Nature, 334, 528–30.
		Siggaard-Andersen, M. 1993, Conserved residues in condensing enzyme domains of fatty acid synthases and related sequences. Protein Seq Data Anal, 5, 325–35
		Smith, S. 1994, The animal fatty acid synthase: one gene, one polypeptide, seven enzymes. FASEB J., 8, 1248–59.
		Helmkamp, G. M., and Bloch, K. 1969, beta-Hydroxydecanoyl thioester dehydrase: studies on molecular structure and active side. J Biol Chem, 244, 6014–23.
		Rozwarski, D. A., Vilchèze, C., Sugantino, M., Bittman, R., and Sacchettini, J. C. 1999, Crystal structure of the Mycobacterium tuberculosis enoyl-ACP reductase, InhA, in complex with NAD+ and a C16 fatty acyl substrate. J. Biol. Chem., 274, 15582–9.
		Haralampidis, K., and Milioni, D. 1998, Temporal and transient expression of stearoyl-ACP carrier protein desaturase gene during olive fruit development. J. Exp. Bot., 49, 1661–9.
		Shanklin, J., Whittle, E., and Fox, B. G. 1994, Eight histidine residues are catalytically essential in a membrane-associated iron enzyme, stearoyl-CoA desaturase, and are conserved in alkane hydroxylase and xylene monooxygenase. Biochemistry, 33, 12787–94.
		Yuan, L., Nelson, B. A., and Caryl, G. 1996, The catalytic cysteine and histidine in the plant acyl-acyl carrier protein thioesterases. J. Biol. Chem., 271, 3417–9.

## Sheet: GC3
Gene model ID	CG3	GC3 status	CDS LENGTH	NUMBER OF INTRONS
p5.00_sc00001_p0001	0.417755	NONE	1149	1
p5.00_sc00001_p0002	0.390704	NONE	2388	13
p5.00_sc00001_p0003	0.50566	NONE	795	6
p5.00_sc00001_p0004	0.635277	NONE	2007	0
p5.00_sc00001_p0005	0.416667	NONE	1260	1
p5.00_sc00001_p0006	0.523297	NONE	837	4
p5.00_sc00001_p0007	0.488964	NONE	1767	2
p5.00_sc00001_p0008	0.35989	POOR	1092	4
p5.00_sc00001_p0009	0.315589	POOR	789	4
p5.00_sc00001_p0010	0.565056	NONE	807	1
p5.00_sc00001_p0011	0.588235	NONE	969	0
p5.00_sc00001_p0012	0.518887	NONE	1509	6
p5.00_sc00001_p0013	0.668293	NONE	1230	2
p5.00_sc00001_p0014	0.438944	NONE	909	6
p5.00_sc00001_p0015	0.417476	NONE	618	5
p5.00_sc00001_p0016	0.550239	NONE	627	2
p5.00_sc00001_p0017	0.563953	NONE	516	2
p5.00_sc00001_p0018	0.583732	NONE	1254	6
p5.00_sc00001_p0019	0.609848	NONE	792	0
p5.00_sc00001_p0020	0.370482	POOR	996	3
p5.00_sc00001_p0021	0.47557	NONE	921	5
p5.00_sc00001_p0022	0.929936	RICH	471	0
p5.00_sc00001_p0023	0.855263	RICH	456	0
p5.00_sc00001_p0024	0.494086	NONE	3297	2
p5.00_sc00001_p0025	0.416573	NONE	2679	16
p5.00_sc00001_p0026	0.71246	NONE	939	1
p5.00_sc00001_p0027	0.419048	NONE	315	1
p5.00_sc00001_p0028	0.561497	NONE	561	1
p5.00_sc00001_p0029	0.457198	NONE	1542	3
p5.00_sc00001_p0030	0.445238	NONE	1260	5
p5.00_sc00001_p0031	0.40819	NONE	4542	10
p5.00_sc00001_p0032	0.3	POOR	780	4
p5.00_sc00001_p0033	0.260204	POOR	588	4
p5.00_sc00001_p0034	0.389163	NONE	609	3
p5.00_sc00001_p0035	0.651203	NONE	1746	0
p5.00_sc00001_p0036	0.371179	POOR	687	4
p5.00_sc00001_p0037	0.485714	NONE	1050	7
p5.00_sc00001_p0038	0.389807	NONE	4356	2
p5.00_sc00001_p0039	0.878351	RICH	1455	0
p5.00_sc00001_p0040	0.430642	NONE	1449	4
p5.00_sc00001_p0041	0.674274	NONE	1446	7
p5.00_sc00001_p0042	0.454545	NONE	858	2
p5.00_sc00001_p0043	0.464286	NONE	336	2
p5.00_sc00001_p0044	0.528846	NONE	624	1
p5.00_sc00001_p0045	0.318841	POOR	414	3
p5.00_sc00001_p0046	0.630094	NONE	957	3
p5.00_sc00001_p0047	0.446237	NONE	1116	10
p5.00_sc00001_p0048	0.769912	RICH	339	2
p5.00_sc00001_p0049	0.607843	NONE	2142	0
p5.00_sc00001_p0050	0.436364	NONE	330	1
p5.00_sc00001_p0051	0.535211	NONE	1065	0
p5.00_sc00001_p0052	0.447743	NONE	2526	18
p5.00_sc00001_p0053	0.585034	NONE	882	2
p5.00_sc00001_p0054	0.440341	NONE	1056	5
p5.00_sc00001_p0055	0.408964	NONE	1071	12
p5.00_sc00001_p0056	0.908163	RICH	588	0
p5.00_sc00001_p0057	0.619318	NONE	528	0
p5.00_sc00001_p0058	0.47541	NONE	1464	3
p5.00_sc00001_p0059	0.593548	NONE	465	0
p5.00_sc00001_p0060	0.386503	NONE	1467	13
p5.00_sc00001_p0061	0.537688	NONE	597	6
p5.00_sc00001_p0062	0.458268	NONE	1905	5
p5.00_sc00001_p0063	0.422705	NONE	1242	4
p5.00_sc00001_p0064	0.537838	NONE	1110	5
p5.00_sc00001_p0065	0.535135	NONE	555	2
p5.00_sc00001_p0066	0.884956	RICH	678	0
p5.00_sc00001_p0067	0.90625	RICH	768	0
p5.00_sc00001_p0068	0.375979	NONE	1149	8
p5.00_sc00001_p0069	0.476773	NONE	1227	3
p5.00_sc00001_p0070	0.746224	NONE	993	2
p5.00_sc00001_p0071	0.789062	RICH	1152	2
p5.00_sc00001_p0072	0.623134	NONE	804	0
p5.00_sc00001_p0073	0.42623	NONE	1098	5
p5.00_sc00001_p0074	0.649171	NONE	1086	2
p5.00_sc00001_p0075	0.565302	NONE	1539	2
p5.00_sc00001_p0076	0.449346	NONE	3672	1
p5.00_sc00001_p0077	0.455405	NONE	2220	3
p5.00_sc00001_p0078	0.847826	RICH	414	0
p5.00_sc00001_p0079	0.527145	NONE	1713	3
p5.00_sc00001_p0080	0.491803	NONE	915	6
p5.00_sc00001_p0081	0.719888	NONE	1071	1
p5.00_sc00001_p0082	0.458537	NONE	1230	6
p5.00_sc00001_p0083	0.440273	NONE	2637	4
p5.00_sc00001_p0084	0.520221	NONE	1632	4
p5.00_sc00001_p0085	0.345725	POOR	807	4
p5.00_sc00001_p0086	0.390805	NONE	1044	6
p5.00_sc00001_p0087	0.433594	NONE	1536	7
p5.00_sc00001_p0088	0.853147	RICH	429	0
p5.00_sc00001_p0089	0.525194	NONE	1548	5
p5.00_sc00001_p0090	0.478896	NONE	1848	3
p5.00_sc00001_p0091	0.708791	NONE	546	0
p5.00_sc00001_p0092	0.361222	POOR	2259	3
p5.00_sc00001_p0093	0.328516	POOR	3114	13
p5.00_sc00001_p0094	0.382046	NONE	2874	14
p5.00_sc00001_p0095	0.567391	NONE	1380	1
p5.00_sc00001_p0096	0.480726	NONE	1323	3
p5.00_sc00001_p0097	0.377432	NONE	1542	13
p5.00_sc00001_p0098	0.349835	POOR	909	2
p5.00_sc00001_p0099	0.471947	NONE	909	6
p5.00_sc00001_p0100	0.478261	NONE	1104	9
p5.00_sc00001_p0101	0.57971	NONE	828	3
p5.00_sc00001_p0102	0.433333	NONE	540	3
p5.00_sc00001_p0103	0.556757	NONE	555	6
p5.00_sc00001_p0104	0.386997	NONE	969	6
p5.00_sc00001_p0105	0.372611	POOR	1884	3
p5.00_sc00001_p0106	0.405806	NONE	4650	12
p5.00_sc00001_p0107	0.478261	NONE	1035	5
p5.00_sc00001_p0108	0.438202	NONE	801	2
p5.00_sc00001_p0109	0.44	NONE	900	2
p5.00_sc00001_p0110	0.506536	NONE	918	9
p5.00_sc00001_p0111	0.849206	RICH	378	0
p5.00_sc00001_p0112	0.569519	NONE	1122	2
p5.00_sc00001_p0113	0.409091	NONE	330	3
p5.00_sc00001_p0114	0.366972	POOR	2289	25
p5.00_sc00001_p0115	0.56261	NONE	1701	3
p5.00_sc00001_p0116	0.419753	NONE	486	4
p5.00_sc00001_p0117	0.412121	NONE	1485	13
p5.00_sc00001_p0118	0.377193	NONE	684	4
p5.00_sc00001_p0119	0.77821	RICH	771	0
p5.00_sc00001_p0120	0.458333	NONE	648	3
p5.00_sc00001_p0121	0.362445	POOR	687	4
p5.00_sc00001_p0122	0.881657	RICH	507	0
p5.00_sc00001_p0123	0.582524	NONE	1236	6
p5.00_sc00001_p0124	0.665912	NONE	2649	4
p5.00_sc00001_p0125	0.646388	NONE	789	2
p5.00_sc00001_p0126	0.70283	NONE	636	1
p5.00_sc00001_p0127	0.683594	NONE	768	2
p5.00_sc00001_p0128	0.420561	NONE	321	2
p5.00_sc00001_p0129	0.475676	NONE	555	1
p5.00_sc00001_p0130	0.598485	NONE	396	2
p5.00_sc00001_p0131	0.583333	NONE	396	2
p5.00_sc00001_p0132	0.633708	NONE	1335	2
p5.00_sc00001_p0133	0.418301	NONE	2295	8
p5.00_sc00001_p0134	0.472441	NONE	1524	8
p5.00_sc00001_p0135	0.49177	NONE	1458	6
p5.00_sc00001_p0136	0.427746	NONE	1038	3
p5.00_sc00001_p0137	0.516484	NONE	1365	3
p5.00_sc00001_p0138	0.57622	NONE	984	2
p5.00_sc00001_p0139	0.467772	NONE	1629	5
p5.00_sc00001_p0140	0.671533	NONE	411	3
p5.00_sc00001_p0141	0.465278	NONE	1728	7
p5.00_sc00001_p0142	0.323077	POOR	585	2
p5.00_sc00001_p0143	0.591603	NONE	786	0
p5.00_sc00001_p0144	0.722222	NONE	432	1
p5.00_sc00001_p0145	0.526316	NONE	456	1
p5.00_sc00001_p0146	0.614874	NONE	4518	21
p5.00_sc00001_p0147	0.448399	NONE	1686	3
p5.00_sc00001_p0148	0.33157	POOR	3402	18
p5.00_sc00001_p0149	0.447368	NONE	2052	15
p5.00_sc00001_p0150	0.823529	RICH	663	0
p5.00_sc00001_p0151	0.282178	POOR	1818	1
p5.00_sc00001_p0152	0.666667	NONE	504	0
p5.00_sc00001_p0153	0.577938	NONE	1251	5
p5.00_sc00001_p0154	0.712042	NONE	573	0
p5.00_sc00001_p0155	0.375776	NONE	1932	15
p5.00_sc00001_p0156	0.5	NONE	342	1
p5.00_sc00001_p0157	0.450475	NONE	2211	14
p5.00_sc00001_p0158	0.848485	RICH	693	0
p5.00_sc00001_p0159	0.663818	NONE	1053	2
p5.00_sc00001_p0160	0.571429	NONE	525	1
p5.00_sc00001_p0161	0.60241	NONE	498	0
p5.00_sc00001_p0162	0.564738	NONE	1089	0
p5.00_sc00001_p0163	0.481663	NONE	1227	4
p5.00_sc00001_p0164	0.4	NONE	1605	8
p5.00_sc00001_p0165	0.415493	NONE	1704	5
p5.00_sc00001_p0166	0.670807	NONE	1932	0
p5.00_sc00001_p0167	0.646409	NONE	543	2
p5.00_sc00001_p0168	0.67619	NONE	315	0
p5.00_sc00001_p0169	0.864	RICH	375	0
p5.00_sc00001_p0170	0.478764	NONE	1554	12
p5.00_sc00001_p0171	0.443149	NONE	1029	0
p5.00_sc00001_p0172	0.447717	NONE	2037	1
p5.00_sc00001_p0173	0.780576	RICH	834	1
p5.00_sc00001_p0174	0.535088	NONE	342	3
p5.00_sc00001_p0175	0.683761	NONE	351	1
p5.00_sc00001_p0176	0.525275	NONE	1365	1
p5.00_sc00001_p0177	0.443137	NONE	765	4
p5.00_sc00001_p0178	0.655422	NONE	1245	1
p5.00_sc00001_p0179	0.340909	POOR	1452	12
p5.00_sc00001_p0180	0.574713	NONE	522	3
p5.00_sc00001_p0181	0.424528	NONE	636	5
p5.00_sc00001_p0182	0.360996	POOR	723	0
p5.00_sc00001_p0183	0.423676	NONE	963	2
p5.00_sc00001_p0184	0.470588	NONE	306	2
p5.00_sc00001_p0185	0.425532	NONE	1551	11
p5.00_sc00001_p0186	0.570922	NONE	846	4
p5.00_sc00001_p0187	0.758007	RICH	843	1
p5.00_sc00001_p0188	0.52	NONE	375	1
p5.00_sc00001_p0189	0.40552	NONE	1413	3
p5.00_sc00001_p0190	0.546512	NONE	1032	0
p5.00_sc00001_p0191	0.685185	NONE	1134	0
p5.00_sc00001_p0192	0.830189	RICH	1431	0
p5.00_sc00001_p0193	0.463466	NONE	1437	6
p5.00_sc00001_p0194	0.687324	NONE	2130	1
p5.00_sc00001_p0195	0.640244	NONE	984	0
p5.00_sc00001_p0196	0.418317	NONE	1212	11
p5.00_sc00001_p0197	0.491803	NONE	549	3
p5.00_sc00001_p0198	0.430825	NONE	2472	0
p5.00_sc00001_p0199	0.780769	RICH	780	0
p5.00_sc00001_p0200	0.527523	NONE	654	1
p5.00_sc00001_p0201	0.350993	POOR	1812	15
p5.00_sc00001_p0202	0.457732	NONE	1455	7
p5.00_sc00001_p0203	0.348606	POOR	1506	1
p5.00_sc00001_p0204	0.751572	NONE	954	2
p5.00_sc00001_p0205	0.532909	NONE	1413	5
p5.00_sc00001_p0206	0.443333	NONE	900	5
p5.00_sc00001_p0207	0.752066	NONE	1815	2
p5.00_sc00001_p0208	0.622896	NONE	891	0
p5.00_sc00001_p0209	0.381022	NONE	2055	11
p5.00_sc00001_p0210	0.641304	NONE	1104	2
p5.00_sc00001_p0211	0.574757	NONE	1545	4
p5.00_sc00001_p0212	0.632353	NONE	1836	2
p5.00_sc00001_p0213	0.436975	NONE	1428	4
p5.00_sc00001_p0214	0.930657	RICH	822	0
p5.00_sc00001_p0215	0.803213	RICH	747	1
p5.00_sc00001_p0216	0.798144	RICH	1293	0
p5.00_sc00001_p0217	0.344235	POOR	3669	5
p5.00_sc00001_p0218	0.661269	NONE	2223	1
p5.00_sc00001_p0219	0.44824	NONE	2898	9
p5.00_sc00001_p0220	0.408318	NONE	1587	9
p5.00_sc00001_p0221	0.741497	NONE	441	1
p5.00_sc00001_p0222	0.370288	POOR	1353	9
p5.00_sc00001_p0223	0.680769	NONE	780	4
p5.00_sc00001_p0224	0.611872	NONE	657	3
p5.00_sc00001_p0225	0.496894	NONE	966	7
p5.00_sc00001_p0226	0.293401	POOR	2955	2
p5.00_sc00001_p0227	0.474453	NONE	1233	7
p5.00_sc00001_p0228	0.609091	NONE	990	2
p5.00_sc00001_p0229	0.580808	NONE	1782	4
p5.00_sc00001_p0230	0.536998	NONE	1419	2
p5.00_sc00001_p0231	0.585448	NONE	1773	4
p5.00_sc00001_p0232	0.598291	NONE	351	0
p5.00_sc00001_p0233	0.375	NONE	480	0
p5.00_sc00001_p0234	0.73107	NONE	1149	3
p5.00_sc00001_p0235	0.773364	RICH	1284	1
p5.00_sc00001_p0236	0.756989	RICH	1395	1
p5.00_sc00001_p0237	0.642857	NONE	1344	3
p5.00_sc00001_p0238	0.40753	NONE	2709	9
p5.00_sc00001_p0239	0.409524	NONE	945	9
p5.00_sc00001_p0240	0.530172	NONE	696	1
p5.00_sc00001_p0241	0.902597	RICH	462	0
p5.00_sc00001_p0242	0.346939	POOR	1911	5
p5.00_sc00001_p0243	0.405648	NONE	2337	9
p5.00_sc00001_p0244	0.780303	RICH	792	3
p5.00_sc00001_p0245	0.399527	NONE	1269	5
p5.00_sc00001_p0246	0.905138	RICH	1518	0
p5.00_sc00001_p0247	0.369855	POOR	5394	7
p5.00_sc00001_p0248	0.73064	NONE	891	3
p5.00_sc00001_p0249	0.405564	NONE	2049	21
p5.00_sc00001_p0250	0.458545	NONE	1773	6
p5.00_sc00001_p0251	0.722727	NONE	660	3
p5.00_sc00001_p0252	0.661017	NONE	531	0
p5.00_sc00001_p0253	0.616	NONE	750	0
p5.00_sc00001_p0254	0.40625	NONE	960	4
p5.00_sc00001_p0255	0.745238	NONE	1260	0
p5.00_sc00001_p0256	0.6875	NONE	864	3
p5.00_sc00001_p0257	0.626911	NONE	981	0
p5.00_sc00001_p0258	0.601467	NONE	1227	3
p5.00_sc00001_p0259	0.451571	NONE	2292	5
p5.00_sc00001_p0260	0.627615	NONE	717	4
p5.00_sc00001_p0261	0.646962	NONE	1827	3
p5.00_sc00001_p0262	0.638614	NONE	1212	5
p5.00_sc00001_p0263	0.618911	NONE	1047	6
p5.00_sc00001_p0264	0.593923	NONE	1086	4
p5.00_sc00001_p0265	0.65873	NONE	1134	4
p5.00_sc00001_p0266	0.535326	NONE	1104	3
p5.00_sc00001_p0267	0.536785	NONE	1101	4
p5.00_sc00001_p0268	0.575301	NONE	996	4
p5.00_sc00001_p0269	0.719243	NONE	1902	7
p5.00_sc00001_p0270	0.577434	NONE	1356	1
p5.00_sc00001_p0271	0.506329	NONE	711	2
p5.00_sc00001_p0272	0.517375	NONE	777	2
p5.00_sc00001_p0273	0.608911	NONE	606	3
p5.00_sc00001_p0274	0.530702	NONE	684	0
p5.00_sc00001_p0275	0.602941	NONE	2040	3
p5.00_sc00001_p0276	0.563025	NONE	1071	4
p5.00_sc00001_p0277	0.635036	NONE	411	1
p5.00_sc00001_p0278	0.495413	NONE	327	1
p5.00_sc00001_p0279	0.559611	NONE	1233	4
p5.00_sc00001_p0280	0.550201	NONE	747	1
p5.00_sc00001_p0281	0.508009	NONE	1311	2
p5.00_sc00001_p0282	0.343137	POOR	612	0
p5.00_sc00001_p0283	0.466667	NONE	360	1
p5.00_sc00001_p0284	0.61213	NONE	2127	6
p5.00_sc00001_p0285	0.759615	RICH	312	0
p5.00_sc00001_p0286	0.599462	NONE	1116	0
p5.00_sc00001_p0287	0.737226	NONE	411	0
p5.00_sc00001_p0288	0.620513	NONE	3510	5
p5.00_sc00001_p0289	0.587859	NONE	939	2
p5.00_sc00001_p0290	0.381188	NONE	1818	19
p5.00_sc00001_p0291	0.59887	NONE	531	1
p5.00_sc00001_p0292	0.63288	NONE	2427	1
p5.00_sc00001_p0293	0.790076	RICH	786	0
p5.00_sc00001_p0294	0.517986	NONE	1668	0
p5.00_sc00001_p0295	0.453846	NONE	780	4
p5.00_sc00001_p0296	0.404819	NONE	1245	11
p5.00_sc00001_p0297	0.442254	NONE	3195	22
p5.00_sc00001_p0298	0.33839	POOR	2571	4
p5.00_sc00001_p0299	0.589286	NONE	840	1
p5.00_sc00001_p0300	0.418037	NONE	6021	15
p5.00_sc00001_p0301	0.743017	NONE	1074	6
p5.00_sc00001_p0302	0.494681	NONE	564	2
p5.00_sc00001_p0303	0.558442	NONE	462	0
p5.00_sc00001_p0304	0.615385	NONE	351	0
p5.00_sc00001_p0305	0.397341	NONE	2031	19
p5.00_sc00001_p0306	0.514502	NONE	2379	0
p5.00_sc00001_p0307	0.423588	NONE	1806	5
p5.00_sc00001_p0308	0.34901	POOR	1212	10
p5.00_sc00001_p0309	0.644898	NONE	735	0
p5.00_sc00001_p0310	0.604466	NONE	1881	9
p5.00_sc00001_p0311	0.369064	POOR	2211	3
p5.00_sc00001_p0312	0.425445	NONE	2193	0
p5.00_sc00001_p0313	0.655673	NONE	2274	3
p5.00_sc00001_p0314	0.345455	POOR	825	6
p5.00_sc00001_p0315	0.621374	NONE	1965	1
p5.00_sc00001_p0316	0.702703	NONE	555	2
p5.00_sc00001_p0317	0.425806	NONE	465	2
p5.00_sc00001_p0318	0.712281	NONE	855	3
p5.00_sc00001_p0319	0.448578	NONE	1371	7
p5.00_sc00001_p0320	0.432	NONE	750	5
p5.00_sc00001_p0321	0.520548	NONE	438	3
p5.00_sc00001_p0322	0.591281	NONE	1101	2
p5.00_sc00001_p0323	0.535088	NONE	1026	4
p5.00_sc00001_p0324	0.589421	NONE	1191	7
p5.00_sc00001_p0325	0.565982	NONE	1023	6
p5.00_sc00001_p0326	0.611765	NONE	1020	1
p5.00_sc00001_p0327	0.741453	NONE	1404	0
p5.00_sc00001_p0328	0.835141	RICH	1383	2
p5.00_sc00001_p0329	0.641221	NONE	393	0
p5.00_sc00001_p0330	0.584337	NONE	1494	9
p5.00_sc00001_p0331	0.505855	NONE	1281	2
p5.00_sc00001_p0332	0.36	POOR	2625	4
p5.00_sc00001_p0333	0.393701	NONE	1905	7
p5.00_sc00001_p0334	0.4944	NONE	1875	0
p5.00_sc00001_p0335	0.40597	NONE	1005	5
p5.00_sc00001_p0336	0.385246	NONE	1098	9
p5.00_sc00001_p0337	0.487179	NONE	819	1
p5.00_sc00001_p0338	0.516779	NONE	447	1
p5.00_sc00001_p0339	0.845238	RICH	756	0
p5.00_sc00001_p0340	0.458937	NONE	621	3
p5.00_sc00001_p0341	0.400697	NONE	4305	23
p5.00_sc00001_p0342	0.40951	NONE	4227	21
p5.00_sc00001_p0343	0.394772	NONE	4476	13
p5.00_sc00001_p0344	0.511029	NONE	816	0
p5.00_sc00001_p0345	0.438085	NONE	2883	2
p5.00_sc00001_p0346	0.558226	NONE	1623	4
p5.00_sc00001_p0347	0.529412	NONE	357	2
p5.00_sc00001_p0348	0.45036	NONE	2085	2
p5.00_sc00001_p0349	0.455357	NONE	672	2
p5.00_sc00001_p0350	0.392157	NONE	1224	7
p5.00_sc00001_p0351	0.674074	NONE	1215	0
p5.00_sc00001_p0352	0.364842	POOR	3618	1
p5.00_sc00001_p0353	0.436556	NONE	1986	0
p5.00_sc00001_p0354	0.6	NONE	675	4
p5.00_sc00001_p0355	0.348371	POOR	1197	2
p5.00_sc00001_p0356	0.507538	NONE	597	7
p5.00_sc00001_p0357	0.562617	NONE	1605	0
p5.00_sc00001_p0358	0.383747	NONE	1329	4
p5.00_sc00001_p0359	0.647059	NONE	459	0
p5.00_sc00001_p0360	0.857461	RICH	1347	0
p5.00_sc00001_p0361	0.406051	NONE	1884	4
p5.00_sc00001_p0362	0.482558	NONE	1032	3
p5.00_sc00001_p0363	0.424641	NONE	2508	10
p5.00_sc00001_p0364	0.717647	NONE	765	4
p5.00_sc00001_p0365	0.773973	RICH	1314	1
p5.00_sc00001_p0366	0.870293	RICH	717	0
p5.00_sc00001_p0367	0.880531	RICH	678	0
p5.00_sc00001_p0368	0.827883	RICH	1743	1
p5.00_sc00001_p0369	0.901919	RICH	1407	0
p5.00_sc00001_p0370	0.392947	NONE	2382	5
p5.00_sc00001_p0371	0.685393	NONE	534	2
p5.00_sc00001_p0372	0.672269	NONE	357	0
p5.00_sc00001_p0373	0.842105	RICH	456	1
p5.00_sc00001_p0374	0.367906	POOR	3066	7
p5.00_sc00001_p0375	0.445428	NONE	1017	0
p5.00_sc00001_p0376	0.396804	NONE	4506	8
p5.00_sc00001_p0377	0.715116	NONE	1032	3
p5.00_sc00001_p0378	0.818667	RICH	1125	3
p5.00_sc00001_p0379	0.480469	NONE	768	4
p5.00_sc00001_p0380	0.466775	NONE	1851	8
p5.00_sc00001_p0381	0.609626	NONE	1122	0
p5.00_sc00001_p0382	0.452107	NONE	1566	0
p5.00_sc00001_p0383	0.582278	NONE	948	1
p5.00_sc00001_p0384	0.555556	NONE	378	3
p5.00_sc00001_p0385	0.33546	POOR	5643	24
p5.00_sc00001_p0386	0.382979	NONE	423	3
p5.00_sc00001_p0387	0.762136	RICH	618	1
p5.00_sc00001_p0388	0.707317	NONE	615	1
p5.00_sc00001_p0389	0.737668	NONE	1338	3
p5.00_sc00001_p0390	0.75	NONE	696	0
p5.00_sc00001_p0391	0.605422	NONE	996	1
p5.00_sc00001_p0392	0.380734	NONE	1962	5
p5.00_sc00001_p0393	0.46792	NONE	2712	8
p5.00_sc00001_p0394	0.44382	NONE	1602	9
p5.00_sc00001_p0395	0.664587	NONE	1923	1
p5.00_sc00001_p0396	0.393701	NONE	381	1
p5.00_sc00001_p0397	0.418269	NONE	624	6
p5.00_sc00001_p0398	0.442842	NONE	2913	7
p5.00_sc00001_p0399	0.406107	NONE	1965	10
p5.00_sc00001_p0400	0.675	NONE	360	1
p5.00_sc00001_p0401	0.476852	NONE	648	2
p5.00_sc00001_p0402	0.461538	NONE	1287	11
p5.00_sc00001_p0403	0.546243	NONE	1038	5
p5.00_sc00001_p0404	0.476895	NONE	1623	11
p5.00_sc00001_p0405	0.524116	NONE	933	2
p5.00_sc00001_p0406	0.472119	NONE	807	8
p5.00_sc00001_p0407	0.461538	NONE	468	3
p5.00_sc00001_p0408	0.537143	NONE	525	0
p5.00_sc00001_p0409	0.41895	NONE	2628	3
p5.00_sc00001_p0410	0.34153	POOR	3294	5
p5.00_sc00001_p0411	0.469945	NONE	549	1
p5.00_sc00001_p0412	0.595057	NONE	1578	6
p5.00_sc00001_p0413	0.385906	NONE	894	2
p5.00_sc00001_p0414	0.387665	NONE	2043	9
p5.00_sc00001_p0415	0.433297	NONE	2721	7
p5.00_sc00001_p0416	0.584158	NONE	303	1
p5.00_sc00001_p0417	0.379747	NONE	474	3
p5.00_sc00001_p0418	0.442413	NONE	1641	1
p5.00_sc00001_p0419	0.431373	NONE	918	4
p5.00_sc00001_p0420	0.411043	NONE	1467	12
p5.00_sc00001_p0421	0.338308	POOR	3015	3
p5.00_sc00001_p0422	0.518152	NONE	909	3
p5.00_sc00001_p0423	0.459334	NONE	3873	12
p5.00_sc00001_p0424	0.476684	NONE	579	2
p5.00_sc00001_p0425	0.473397	NONE	2199	0
p5.00_sc00001_p0426	0.417204	NONE	1395	4
p5.00_sc00001_p0427	0.461095	NONE	1041	8
p5.00_sc00001_p0428	0.372188	POOR	1467	12
p5.00_sc00001_p0429	0.665689	NONE	1023	3
p5.00_sc00001_p0430	0.352423	POOR	681	3
p5.00_sc00001_p0431	0.645646	NONE	999	4
p5.00_sc00001_p0432	0.445378	NONE	714	0
p5.00_sc00001_p0433	0.603125	NONE	960	2
p5.00_sc00001_p0434	0.434783	NONE	483	3
p5.00_sc00001_p0435	0.46281	NONE	726	2
p5.00_sc00001_p0436	0.409091	NONE	1320	13
p5.00_sc00001_p0437	0.453461	NONE	1257	5
p5.00_sc00001_p0438	0.461749	NONE	1098	8
p5.00_sc00001_p0439	0.371316	POOR	1527	13
p5.00_sc00001_p0440	0.359477	POOR	3213	14
p5.00_sc00001_p0441	0.634538	NONE	747	2
p5.00_sc00001_p0442	0.674286	NONE	525	2
p5.00_sc00001_p0443	0.717277	NONE	573	2
p5.00_sc00001_p0444	0.813953	RICH	387	0
p5.00_sc00001_p0445	0.368224	POOR	4815	4
p5.00_sc00001_p0446	0.595506	NONE	534	2
p5.00_sc00001_p0447	0.39934	NONE	1818	10
p5.00_sc00001_p0448	0.382979	NONE	1128	5
p5.00_sc00001_p0449	0.456026	NONE	1842	0
p5.00_sc00001_p0450	0.480127	NONE	1887	0
p5.00_sc00001_p0451	0.481073	NONE	1902	0
p5.00_sc00001_p0452	0.502726	NONE	2751	0
p5.00_sc00001_p0453	0.911765	RICH	408	1
p5.00_sc00001_p0454	0.491651	NONE	1617	10
p5.00_sc00001_p0455	0.411854	NONE	1974	2
p5.00_sc00001_p0456	0.403509	NONE	1368	0
p5.00_sc00001_p0457	0.422754	NONE	2505	17
p5.00_sc00001_p0458	0.717949	NONE	585	3
p5.00_sc00001_p0459	0.344371	POOR	1812	8
p5.00_sc00001_p0460	0.486911	NONE	1719	4
p5.00_sc00001_p0461	0.413084	NONE	1605	10
p5.00_sc00001_p0462	0.673575	NONE	579	0
p5.00_sc00001_p0463	0.466431	NONE	849	3
p5.00_sc00001_p0464	0.411924	NONE	1107	3
p5.00_sc00001_p0465	0.402332	NONE	1029	1
p5.00_sc00001_p0466	0.828231	RICH	1764	1
p5.00_sc00001_p0467	0.904255	RICH	564	0
p5.00_sc00001_p0468	0.52007	NONE	1719	1
p5.00_sc00001_p0469	0.488453	NONE	2598	4
p5.00_sc00001_p0470	0.371409	POOR	4281	3
p5.00_sc00001_p0471	0.456942	NONE	1707	14
p5.00_sc00001_p0472	0.454683	NONE	1986	1
p5.00_sc00001_p0473	0.364883	POOR	2187	3
p5.00_sc00001_p0474	0.354535	POOR	2547	2
p5.00_sc00001_p0475	0.382274	NONE	3351	9
p5.00_sc00001_p0476	0.791411	RICH	978	0
p5.00_sc00001_p0477	0.52809	NONE	534	2
p5.00_sc00001_p0478	0.403226	NONE	1488	6
p5.00_sc00001_p0479	0.353183	POOR	2922	8
p5.00_sc00001_p0480	0.354455	POOR	1515	3
p5.00_sc00001_p0481	0.38835	NONE	618	5
p5.00_sc00001_p0482	0.540909	NONE	660	5
p5.00_sc00001_p0483	0.581714	NONE	2625	0
p5.00_sc00001_p0484	0.609631	NONE	2928	0
p5.00_sc00001_p0485	0.792208	RICH	1386	3
p5.00_sc00001_p0486	0.306358	POOR	2076	6
p5.00_sc00001_p0487	0.743243	NONE	1110	0
p5.00_sc00001_p0488	0.405042	NONE	1785	13
p5.00_sc00001_p0489	0.5553	NONE	1302	1
p5.00_sc00001_p0490	0.736641	NONE	786	1
p5.00_sc00001_p0491	0.461538	NONE	1482	7
p5.00_sc00001_p0492	0.453682	NONE	1263	5
p5.00_sc00001_p0493	0.381579	NONE	912	8
p5.00_sc00001_p0494	0.459259	NONE	405	2
p5.00_sc00001_p0495	0.382166	NONE	2826	5
p5.00_sc00001_p0496	0.517442	NONE	516	1
p5.00_sc00001_p0497	0.876712	RICH	438	0
p5.00_sc00001_p0498	0.385321	NONE	1635	7
p5.00_sc00001_p0499	0.65625	NONE	768	4
p5.00_sc00001_p0500	0.492938	NONE	2124	6
p5.00_sc00001_p0501	0.519056	NONE	1653	3
p5.00_sc00001_p0502	0.521127	NONE	1065	7
p5.00_sc00001_p0503	0.437831	NONE	2268	19
p5.00_sc00001_p0504	0.689441	NONE	483	2
p5.00_sc00001_p0505	0.420195	NONE	921	6
p5.00_sc00001_p0506	0.761364	RICH	1056	2
p5.00_sc00001_p0507	0.532864	NONE	1278	6
p5.00_sc00001_p0508	0.432099	NONE	972	2
p5.00_sc00001_p0509	0.447293	NONE	1053	4
p5.00_sc00001_p0510	0.439614	NONE	621	3
p5.00_sc00001_p0511	0.731544	NONE	447	0
p5.00_sc00001_p0512	0.513953	NONE	1290	6
p5.00_sc00001_p0513	0.767123	RICH	657	1
p5.00_sc00001_p0514	0.450111	NONE	1353	1
p5.00_sc00001_p0515	0.592326	NONE	1251	10
p5.00_sc00001_p0516	0.755556	RICH	540	0
p5.00_sc00001_p0517	0.647577	NONE	2724	3
p5.00_sc00001_p0518	0.680451	NONE	2394	0
p5.00_sc00001_p0519	0.658537	NONE	861	3
p5.00_sc00001_p0520	0.449868	NONE	2274	9
p5.00_sc00001_p0521	0.574007	NONE	831	1
p5.00_sc00001_p0522	0.476768	NONE	1485	11
p5.00_sc00001_p0523	0.466077	NONE	2034	14
p5.00_sc00001_p0524	0.823529	RICH	765	0
p5.00_sc00001_p0525	0.846774	RICH	372	1
p5.00_sc00001_p0526	0.541284	NONE	1308	1
p5.00_sc00001_p0527	0.651685	NONE	1068	3
p5.00_sc00001_p0528	0.700565	NONE	1062	1
p5.00_sc00001_p0529	0.708447	NONE	1101	1
p5.00_sc00001_p0530	0.817518	RICH	411	0
p5.00_sc00001_p0531	0.712329	NONE	1095	2
p5.00_sc00001_p0532	0.839416	RICH	411	0
p5.00_sc00001_p0533	0.497076	NONE	513	3
p5.00_sc00001_p0534	0.496094	NONE	1536	3
p5.00_sc00001_p0535	0.37415	NONE	441	1
p5.00_sc00001_p0536	0.492754	NONE	1242	1
p5.00_sc00001_p0537	0.493488	NONE	2073	12
p5.00_sc00001_p0538	0.635945	NONE	651	1
p5.00_sc00001_p0539	0.621818	NONE	825	0
p5.00_sc00001_p0540	0.491573	NONE	1068	0
p5.00_sc00001_p0541	0.396437	NONE	1347	13
p5.00_sc00001_p0542	0.50303	NONE	495	7
p5.00_sc00001_p0543	0.629921	NONE	381	7
p5.00_sc00001_p0544	0.489051	NONE	411	0
p5.00_sc00001_p0545	0.423729	NONE	1416	8
p5.00_sc00001_p0546	0.465328	NONE	1644	15
p5.00_sc00001_p0547	0.384298	NONE	2178	11
p5.00_sc00001_p0548	0.593407	NONE	1365	8
p5.00_sc00001_p0549	0.481013	NONE	474	3
p5.00_sc00001_p0550	0.845304	RICH	543	0
p5.00_sc00001_p0551	0.46124	NONE	1548	7
p5.00_sc00001_p0552	0.470588	NONE	867	0
p5.00_sc00001_p0553	0.50289	NONE	519	0
p5.00_sc00001_p0554	0.58	NONE	450	1
p5.00_sc00001_p0555	0.358879	POOR	1605	5
p5.00_sc00001_p0556	0.80662	RICH	1722	4
p5.00_sc00001_p0557	0.382488	NONE	1953	6
p5.00_sc00001_p0558	0.845	RICH	600	0
p5.00_sc00001_p0559	0.502513	NONE	597	3
p5.00_sc00001_p0560	0.390977	NONE	399	5
p5.00_sc00001_p0561	0.412773	NONE	1926	15
p5.00_sc00001_p0562	0.641115	NONE	861	1
p5.00_sc00001_p0563	0.361183	POOR	2334	9
p5.00_sc00001_p0564	0.745704	NONE	873	0
p5.00_sc00001_p0565	0.764085	RICH	852	0
p5.00_sc00001_p0566	0.679487	NONE	1170	1
p5.00_sc00001_p0567	0.652866	NONE	942	0
p5.00_sc00001_p0568	0.673469	NONE	588	3
p5.00_sc00001_p0569	0.681287	NONE	1026	1
p5.00_sc00001_p0570	0.586207	NONE	522	0
p5.00_sc00001_p0571	0.66443	NONE	447	0
p5.00_sc00001_p0572	0.405573	NONE	969	0
p5.00_sc00001_p0573	0.470588	NONE	357	2
p5.00_sc00001_p0574	0.419872	NONE	936	4
p5.00_sc00001_p0575	0.475	NONE	600	4
p5.00_sc00001_p0576	0.735075	NONE	804	0
p5.00_sc00001_p0577	0.519011	NONE	1578	13
p5.00_sc00001_p0578	0.639085	NONE	1704	5
p5.00_sc00001_p0579	0.43985	NONE	798	4
p5.00_sc00001_p0580	0.839895	RICH	1143	1
p5.00_sc00001_p0581	0.516129	NONE	558	0
p5.00_sc00001_p0582	0.506329	NONE	711	5
p5.00_sc00001_p0583	0.457831	NONE	498	3
p5.00_sc00001_p0584	0.644144	NONE	666	1
p5.00_sc00001_p0585	0.386364	NONE	396	5
p5.00_sc00001_p0586	0.317058	POOR	4977	2
p5.00_sc00001_p0587	0.721461	NONE	1314	2
p5.00_sc00001_p0588	0.710588	NONE	1275	0
p5.00_sc00001_p0589	0.406793	NONE	3798	11
p5.00_sc00001_p0590	0.748538	NONE	1026	1
p5.00_sc00001_p0591	0.668874	NONE	453	0
p5.00_sc00001_p0592	0.655844	NONE	462	0
p5.00_sc00001_p0593	0.669118	NONE	816	1
p5.00_sc00001_p0594	0.848168	RICH	1146	0
p5.00_sc00001_p0595	0.797441	RICH	1407	2
p5.00_sc00001_p0596	0.495763	NONE	708	3
p5.00_sc00001_p0597	0.57384	NONE	711	3
p5.00_sc00001_p0598	0.438525	NONE	2196	12
p5.00_sc00001_p0599	0.473568	NONE	1362	6
p5.00_sc00001_p0600	0.406518	NONE	1749	6
p5.00_sc00001_p0601	0.389776	NONE	939	5
p5.00_sc00001_p0602	0.371308	POOR	711	2
p5.00_sc00001_p0603	0.817647	RICH	510	0
p5.00_sc00001_p0604	0.346983	POOR	2784	12
p5.00_sc00001_p0605	0.892989	RICH	813	1
p5.00_sc00001_p0606	0.837209	RICH	1290	0
p5.00_sc00001_p0607	0.525362	NONE	828	0
p5.00_sc00001_p0608	0.415929	NONE	339	2
p5.00_sc00001_p0609	0.485083	NONE	2715	2
p5.00_sc00001_p0610	0.70024	NONE	1251	2
p5.00_sc00001_p0611	0.685279	NONE	591	2
p5.00_sc00001_p0612	0.511236	NONE	534	0
p5.00_sc00001_p0613	0.602985	NONE	2010	1
p5.00_sc00001_p0614	0.479029	NONE	1359	5
p5.00_sc00001_p0615	0.771812	RICH	447	3
p5.00_sc00001_p0616	0.701613	NONE	372	1
p5.00_sc00001_p0617	0.611702	NONE	564	3
p5.00_sc00001_p0618	0.774908	RICH	1626	0
p5.00_sc00001_p0619	0.664399	NONE	2646	1
p5.00_sc00001_p0620	0.821782	RICH	303	1
p5.00_sc00001_p0621	0.557143	NONE	1470	4
p5.00_sc00001_p0622	0.40463	NONE	3240	11
p5.00_sc00001_p0623	0.68599	NONE	621	1
p5.00_sc00001_p0624	0.530973	NONE	678	3
p5.00_sc00001_p0625	0.737226	NONE	822	0
p5.00_sc00001_p0626	0.653361	NONE	1428	0
p5.00_sc00001_p0627	0.664122	NONE	786	4
p5.00_sc00001_p0628	0.408759	NONE	2055	18
p5.00_sc00001_p0629	0.384416	NONE	1155	11
p5.00_sc00001_p0630	0.507194	NONE	834	1
p5.00_sc00001_p0631	0.776471	RICH	1275	1
p5.00_sc00001_p0632	0.414877	NONE	5727	25
p5.00_sc00001_p0633	0.919517	RICH	1491	1
p5.00_sc00001_p0634	0.467275	NONE	1971	3
p5.00_sc00001_p0635	0.758974	RICH	585	0
p5.00_sc00001_p0636	0.820359	RICH	501	0
p5.00_sc00001_p0637	0.492063	NONE	378	3
p5.00_sc00001_p0638	0.43612	NONE	3804	6
p5.00_sc00001_p0639	0.462185	NONE	714	4
p5.00_sc00001_p0640	0.831325	RICH	1494	3
p5.00_sc00001_p0641	0.473054	NONE	501	0
p5.00_sc00001_p0642	0.369975	POOR	3657	22
p5.00_sc00001_p0643	0.416373	NONE	3408	4
p5.00_sc00001_p0644	0.376033	NONE	2178	3
p5.00_sc00001_p0645	0.912821	RICH	585	1
p5.00_sc00001_p0646	0.628571	NONE	1365	4
p5.00_sc00001_p0647	0.534884	NONE	516	3
p5.00_sc00001_p0648	0.453488	NONE	774	3
p5.00_sc00001_p0649	0.486339	NONE	1647	5
p5.00_sc00001_p0650	0.49375	NONE	480	4
p5.00_sc00001_p0651	0.379496	NONE	1668	10
p5.00_sc00001_p0652	0.612069	NONE	348	3
p5.00_sc00001_p0653	0.365979	POOR	582	4
p5.00_sc00001_p0654	0.509859	NONE	1065	4
p5.00_sc00001_p0655	0.444134	NONE	1074	12
p5.00_sc00001_p0656	0.386111	NONE	2160	19
p5.00_sc00001_p0657	0.360396	POOR	1515	19
p5.00_sc00001_p0658	0.349164	POOR	4485	12
p5.00_sc00001_p0659	0.530201	NONE	447	1
p5.00_sc00001_p0660	0.457735	NONE	1881	9
p5.00_sc00001_p0661	0.446841	NONE	1947	15
p5.00_sc00001_p0662	0.551495	NONE	1806	0
p5.00_sc00001_p0663	0.485507	NONE	414	1
p5.00_sc00001_p0664	0.386928	NONE	2295	3
p5.00_sc00001_p0665	0.607702	NONE	2493	2
p5.00_sc00001_p0666	0.518024	NONE	2247	1
p5.00_sc00001_p0667	0.466454	NONE	939	6
p5.00_sc00001_p0668	0.510471	NONE	1146	0
p5.00_sc00001_p0669	0.888889	RICH	999	0
p5.00_sc00001_p0670	0.618357	NONE	621	0
p5.00_sc00001_p0671	0.717949	NONE	1404	3
p5.00_sc00001_p0672	0.577982	NONE	327	3
p5.00_sc00001_p0673	0.532258	NONE	930	4
p5.00_sc00001_p0674	0.422311	NONE	753	6
p5.00_sc00001_p0675	0.633124	NONE	1431	0
p5.00_sc00001_p0676	0.493955	NONE	1737	10
p5.00_sc00001_p0677	0.887692	RICH	1950	2
p5.00_sc00001_p0678	0.353706	POOR	2307	11
p5.00_sc00001_p0679	0.418605	NONE	3741	10
p5.00_sc00001_p0680	0.453988	NONE	978	7
p5.00_sc00001_p0681	0.450128	NONE	1173	5
p5.00_sc00001_p0682	0.732839	NONE	1617	1
p5.00_sc00001_p0683	0.463235	NONE	408	6
p5.00_sc00001_p0684	0.421842	NONE	1401	2
p5.00_sc00001_p0685	0.521053	NONE	570	4
p5.00_sc00001_p0686	0.616052	NONE	1383	1
p5.00_sc00001_p0687	0.521739	NONE	1380	0
p5.00_sc00001_p0688	0.514003	NONE	1821	6
p5.00_sc00001_p0689	0.501558	NONE	1926	7
p5.00_sc00001_p0690	0.454064	NONE	1698	4
p5.00_sc00001_p0691	0.486542	NONE	1449	2
p5.00_sc00001_p0692	0.487696	NONE	1341	1
p5.00_sc00001_p0693	0.459559	NONE	1632	4
p5.00_sc00001_p0694	0.467626	NONE	1668	4
p5.00_sc00001_p0695	0.451613	NONE	1674	4
p5.00_sc00001_p0696	0.422472	NONE	1335	1
p5.00_sc00001_p0697	0.461412	NONE	1827	9
p5.00_sc00001_p0698	0.380694	NONE	2766	19
p5.00_sc00001_p0699	0.432485	NONE	1533	7
p5.00_sc00001_p0700	0.508079	NONE	1671	8
p5.00_sc00001_p0701	0.648829	NONE	897	0
p5.00_sc00001_p0702	0.609756	NONE	492	0
p5.00_sc00001_p0703	0.494083	NONE	1014	6
p5.00_sc00001_p0704	0.429348	NONE	1104	6
p5.00_sc00001_p0705	0.419118	NONE	816	5
p5.00_sc00001_p0706	0.470588	NONE	612	0
p5.00_sc00001_p0707	0.5625	NONE	480	1
p5.00_sc00001_p0708	0.443149	NONE	1029	7
p5.00_sc00001_p0709	0.478936	NONE	1353	2
p5.00_sc00001_p0710	0.649682	NONE	471	2
p5.00_sc00001_p0711	0.378995	NONE	657	6
p5.00_sc00001_p0712	0.389764	NONE	762	7
p5.00_sc00001_p0713	0.745342	NONE	483	0
p5.00_sc00001_p0714	0.753425	RICH	438	0
p5.00_sc00001_p0715	0.627451	NONE	459	0
p5.00_sc00001_p0716	0.550898	NONE	501	0
p5.00_sc00001_p0717	0.381818	NONE	990	5
p5.00_sc00001_p0718	0.438623	NONE	2004	10
p5.00_sc00001_p0719	0.408669	NONE	3876	6
p5.00_sc00001_p0720	0.609453	NONE	1206	2
p5.00_sc00001_p0721	0.403315	NONE	543	1
p5.00_sc00001_p0722	0.50578	NONE	1038	1
p5.00_sc00001_p0723	0.571429	NONE	735	0
p5.00_sc00001_p0724	0.574924	NONE	981	0
p5.00_sc00001_p0725	0.42315	NONE	1581	11
p5.00_sc00001_p0726	0.642384	NONE	453	2
p5.00_sc00001_p0727	0.555556	NONE	1512	10
p5.00_sc00001_p0728	0.526912	NONE	1059	1
p5.00_sc00001_p0729	0.384375	NONE	960	2
p5.00_sc00001_p0730	0.747405	NONE	1734	1
p5.00_sc00001_p0731	0.769944	RICH	1617	4
p5.00_sc00001_p0732	0.864564	RICH	1617	0
p5.00_sc00001_p0733	0.787719	RICH	1710	3
p5.00_sc00001_p0734	0.383871	NONE	930	0
p5.00_sc00001_p0735	0.446009	NONE	1278	8
p5.00_sc00001_p0736	0.548287	NONE	963	4
p5.00_sc00001_p0737	0.571429	NONE	504	1
p5.00_sc00001_p0738	0.416162	NONE	1485	12
p5.00_sc00001_p0739	0.742857	NONE	1470	2
p5.00_sc00001_p0740	0.713568	NONE	597	0
p5.00_sc00001_p0741	0.447867	NONE	1266	0
p5.00_sc00001_p0742	0.504875	NONE	2769	2
p5.00_sc00001_p0743	0.721893	NONE	507	2
p5.00_sc00001_p0744	0.707182	NONE	543	0
p5.00_sc00001_p0745	0.434211	NONE	1140	5
p5.00_sc00001_p0746	0.452991	NONE	1053	6
p5.00_sc00001_p0747	0.489474	NONE	570	2
p5.00_sc00001_p0748	0.883459	RICH	798	1
p5.00_sc00001_p0749	0.328338	POOR	2202	8
p5.00_sc00001_p0750	0.690789	NONE	456	1
p5.00_sc00001_p0751	0.522769	NONE	1647	5
p5.00_sc00001_p0752	0.473171	NONE	1230	8
p5.00_sc00001_p0753	0.505085	NONE	885	3
p5.00_sc00001_p0754	0.427481	NONE	1179	6
p5.00_sc00001_p0755	0.379394	NONE	2475	13
p5.00_sc00001_p0756	0.815668	RICH	651	0
p5.00_sc00001_p0757	0.405523	NONE	2064	6
p5.00_sc00001_p0758	0.526316	NONE	1767	9
p5.00_sc00001_p0759	0.395745	NONE	705	5
p5.00_sc00001_p0760	0.539062	NONE	384	1
p5.00_sc00001_p0761	0.434164	NONE	843	7
p5.00_sc00001_p0762	0.434028	NONE	864	1
p5.00_sc00001_p0763	0.598837	NONE	516	1
p5.00_sc00001_p0764	0.439446	NONE	867	7
p5.00_sc00001_p0765	0.596296	NONE	810	5
p5.00_sc00001_p0766	0.462209	NONE	1032	4
p5.00_sc00001_p0767	0.468384	NONE	1281	5
p5.00_sc00001_p0768	0.605634	NONE	639	1
p5.00_sc00001_p0769	0.381356	NONE	708	4
p5.00_sc00001_p0770	0.652747	NONE	1365	1
p5.00_sc00001_p0771	0.741818	NONE	825	1
p5.00_sc00001_p0772	0.832685	RICH	771	1
p5.00_sc00001_p0773	0.470199	NONE	453	2
p5.00_sc00001_p0774	0.851064	RICH	705	0
p5.00_sc00001_p0775	0.572549	NONE	765	7
p5.00_sc00001_p0776	0.524096	NONE	498	0
p5.00_sc00001_p0777	0.439282	NONE	2841	4
p5.00_sc00001_p0778	0.377939	NONE	1659	12
p5.00_sc00001_p0779	0.454883	NONE	2427	16
p5.00_sc00001_p0780	0.511811	NONE	1143	1
p5.00_sc00001_p0781	0.553616	NONE	1203	1
p5.00_sc00001_p0782	0.558394	NONE	822	2
p5.00_sc00001_p0783	0.461538	NONE	1365	7
p5.00_sc00001_p0784	0.538251	NONE	1098	3
p5.00_sc00001_p0785	0.5	NONE	780	4
p5.00_sc00001_p0786	0.620939	NONE	831	0
p5.00_sc00001_p0787	0.852761	RICH	489	0
p5.00_sc00001_p0788	0.843137	RICH	459	0
p5.00_sc00001_p0789	0.853503	RICH	471	0
p5.00_sc00001_p0790	0.853333	RICH	450	0
p5.00_sc00001_p0791	0.831461	RICH	534	0
p5.00_sc00001_p0792	0.764368	RICH	522	0
p5.00_sc00001_p0793	0.853659	RICH	492	0
p5.00_sc00001_p0794	0.859873	RICH	471	0
p5.00_sc00001_p0795	0.754448	RICH	843	0
p5.00_sc00001_p0796	0.630037	NONE	819	3
p5.00_sc00001_p0797	0.563981	NONE	1266	0
p5.00_sc00001_p0798	0.502336	NONE	1284	5
p5.00_sc00001_p0799	0.678392	NONE	597	2
p5.00_sc00001_p0800	0.522876	NONE	1377	6
p5.00_sc00001_p0801	0.460829	NONE	651	4
p5.00_sc00001_p0802	0.588235	NONE	1224	4
p5.00_sc00001_p0803	0.627273	NONE	990	1
p5.00_sc00001_p0804	0.611511	NONE	1251	3
p5.00_sc00001_p0805	0.778274	RICH	2016	2
p5.00_sc00001_p0806	0.311688	POOR	924	4
p5.00_sc00001_p0807	0.349315	POOR	876	6
p5.00_sc00001_p0808	0.915033	RICH	459	0
p5.00_sc00001_p0809	0.630252	NONE	1071	4
p5.00_sc00001_p0810	0.448315	NONE	2670	10
p5.00_sc00001_p0811	0.797143	RICH	1050	0
p5.00_sc00001_p0812	0.549425	NONE	1305	7
p5.00_sc00001_p0813	0.355603	POOR	1392	11
p5.00_sc00001_p0814	0.318452	POOR	1008	0
p5.00_sc00001_p0815	0.362264	POOR	1590	5
p5.00_sc00001_p0816	0.646655	NONE	1749	7
p5.00_sc00001_p0817	0.508982	NONE	501	2
p5.00_sc00001_p0818	0.485149	NONE	606	4
p5.00_sc00001_p0819	0.74	NONE	450	1
p5.00_sc00001_p0820	0.69774	NONE	2124	0
p5.00_sc00001_p0821	0.395044	NONE	2058	17
p5.00_sc00001_p0822	0.634948	NONE	1734	0
p5.00_sc00001_p0823	0.807407	RICH	810	2
p5.00_sc00001_p0824	0.409556	NONE	879	8
p5.00_sc00001_p0825	0.477032	NONE	849	8
p5.00_sc00001_p0826	0.465211	NONE	2199	2
p5.00_sc00001_p0827	0.662577	NONE	489	3
p5.00_sc00001_p0828	0.315789	POOR	456	2
p5.00_sc00001_p0829	0.582245	NONE	1149	1
p5.00_sc00001_p0830	0.362862	POOR	1761	3
p5.00_sc00001_p0831	0.836193	RICH	1923	0
p5.00_sc00001_p0832	0.451883	NONE	1434	6
p5.00_sc00001_p0833	0.392157	NONE	1224	5
p5.00_sc00001_p0834	0.692982	NONE	342	1
p5.00_sc00001_p0835	0.607539	NONE	1353	0
p5.00_sc00001_p0836	0.465587	NONE	741	10
p5.00_sc00001_p0837	0.710204	NONE	1470	0
p5.00_sc00001_p0838	0.36355	POOR	3144	19
p5.00_sc00001_p0839	0.676821	NONE	2265	8
p5.00_sc00001_p0840	0.536737	NONE	2409	9
p5.00_sc00001_p0841	0.462351	NONE	2271	5
p5.00_sc00001_p0842	0.717557	NONE	393	1
p5.00_sc00001_p0843	0.570909	NONE	825	3
p5.00_sc00001_p0844	0.567568	NONE	1221	6
p5.00_sc00001_p0845	0.440613	NONE	1566	4
p5.00_sc00001_p0846	0.616379	NONE	696	4
p5.00_sc00001_p0847	0.438235	NONE	1020	0
p5.00_sc00001_p0848	0.371638	POOR	3681	6
p5.00_sc00001_p0849	0.402778	NONE	1944	1
p5.00_sc00001_p0850	0.417808	NONE	1314	0
p5.00_sc00001_p0851	0.376685	NONE	3783	16
p5.00_sc00001_p0852	0.483709	NONE	1197	10
p5.00_sc00001_p0853	0.909091	RICH	726	1
p5.00_sc00001_p0854	0.52657	NONE	1242	9
p5.00_sc00001_p0855	0.346814	POOR	2448	8
p5.00_sc00001_p0856	0.452206	NONE	816	1
p5.00_sc00001_p0857	0.545752	NONE	918	10
p5.00_sc00001_p0858	0.538168	NONE	786	5
p5.00_sc00001_p0859	0.347023	POOR	1461	7
p5.00_sc00001_p0860	0.44664	NONE	759	5
p5.00_sc00001_p0861	0.591512	NONE	1131	6
p5.00_sc00001_p0862	0.618182	NONE	660	3
p5.00_sc00001_p0863	0.662162	NONE	444	0
p5.00_sc00001_p0864	0.741784	NONE	639	0
p5.00_sc00001_p0865	0.589655	NONE	870	0
p5.00_sc00001_p0866	0.913978	RICH	837	0
p5.00_sc00001_p0867	0.727273	NONE	957	2
p5.00_sc00001_p0868	0.447368	NONE	570	3
p5.00_sc00001_p0869	0.610063	NONE	1431	2
p5.00_sc00001_p0870	0.597826	NONE	828	6
p5.00_sc00001_p0871	0.759443	RICH	1509	1
p5.00_sc00001_p0872	0.521277	NONE	1128	5
p5.00_sc00001_p0873	0.591781	NONE	1095	1
p5.00_sc00001_p0874	0.460829	NONE	651	4
p5.00_sc00001_p0875	0.401869	NONE	321	5
p5.00_sc00001_p0876	0.641975	NONE	972	3
p5.00_sc00001_p0877	0.772121	RICH	2475	0
p5.00_sc00001_p0878	0.760181	RICH	663	0
p5.00_sc00001_p0879	0.397213	NONE	861	3
p5.00_sc00001_p0880	0.478036	NONE	2322	0
p5.00_sc00001_p0881	0.890547	RICH	1206	0
p5.00_sc00001_p0882	0.568182	NONE	528	0
p5.00_sc00001_p0883	0.414048	NONE	1623	11
p5.00_sc00001_p0884	0.677632	NONE	456	1
p5.00_sc00001_p0885	0.368794	POOR	846	1
p5.00_sc00001_p0886	0.43595	NONE	1452	6
p5.00_sc00001_p0887	0.346154	POOR	546	6
p5.00_sc00001_p0888	0.42378	NONE	2952	0
p5.00_sc00001_p0889	0.394389	NONE	7272	6
p5.00_sc00001_p0890	0.363636	POOR	2739	2
p5.00_sc00001_p0891	0.586538	NONE	312	0
p5.00_sc00001_p0892	0.854503	RICH	1299	0
p5.00_sc00001_p0893	0.834798	RICH	1707	3
p5.00_sc00001_p0894	0.369511	POOR	3621	9
p5.00_sc00001_p0895	0.33414	POOR	1239	4
p5.00_sc00001_p0896	0.393365	NONE	1266	7
p5.00_sc00001_p0897	0.448878	NONE	1203	6
p5.00_sc00001_p0898	0.432507	NONE	1089	3
p5.00_sc00001_p0899	0.851485	RICH	606	3
p5.00_sc00001_p0900	0.390625	NONE	2112	5
p5.00_sc00001_p0901	0.8	RICH	330	0
p5.00_sc00001_p0902	0.747826	NONE	345	0
p5.00_sc00001_p0903	0.426446	NONE	3630	9
p5.00_sc00001_p0904	0.666667	NONE	720	1
p5.00_sc00001_p0905	0.592593	NONE	891	3
p5.00_sc00001_p0906	0.409449	NONE	381	0
p5.00_sc00001_p0907	0.405797	NONE	1035	5
p5.00_sc00001_p0908	0.401274	NONE	942	8
p5.00_sc00001_p0909	0.421525	NONE	1338	7
p5.00_sc00001_p0910	0.378995	NONE	3942	3
p5.00_sc00001_p0911	0.612069	NONE	1044	0
p5.00_sc00001_p0912	0.788413	RICH	1191	0
p5.00_sc00001_p0913	0.391791	NONE	804	2
p5.00_sc00001_p0914	0.448485	NONE	495	3
p5.00_sc00001_p0915	0.402174	NONE	1380	9
p5.00_sc00001_p0916	0.368421	POOR	513	9
p5.00_sc00001_p0917	0.698015	NONE	2871	4
p5.00_sc00001_p0918	0.409487	NONE	3099	10
p5.00_sc00001_p0919	0.709571	NONE	909	0
p5.00_sc00001_p0920	0.43038	NONE	948	6
p5.00_sc00001_p0921	0.850711	RICH	1266	6
p5.00_sc00001_p0922	0.511327	NONE	927	6
p5.00_sc00001_p0923	0.378025	NONE	6198	9
p5.00_sc00001_p0924	0.529126	NONE	618	4
p5.00_sc00001_p0925	0.487923	NONE	1242	9
p5.00_sc00001_p0926	0.510526	NONE	570	5
p5.00_sc00001_p0927	0.447674	NONE	1032	5
p5.00_sc00001_p0928	0.378947	NONE	1425	12
p5.00_sc00001_p0929	0.642336	NONE	822	1
p5.00_sc00001_p0930	0.6	NONE	1095	0
p5.00_sc00001_p0931	0.407436	NONE	3873	6
p5.00_sc00001_p0932	0.347368	POOR	2565	3
p5.00_sc00001_p0933	0.540373	NONE	483	1
p5.00_sc00001_p0934	0.55	NONE	660	3
p5.00_sc00001_p0935	0.361257	POOR	573	4
p5.00_sc00001_p0936	0.797997	RICH	1797	2
p5.00_sc00001_p0937	0.570312	NONE	384	0
p5.00_sc00001_p0938	0.656315	NONE	1449	1
p5.00_sc00001_p0939	0.604167	NONE	576	0
p5.00_sc00001_p0940	0.595388	NONE	1431	7
p5.00_sc00001_p0941	0.857143	RICH	1155	0
p5.00_sc00001_p0942	0.673846	NONE	975	2
p5.00_sc00001_p0943	0.72043	NONE	1116	0
p5.00_sc00001_p0944	0.463918	NONE	582	4
p5.00_sc00001_p0945	0.485577	NONE	624	4
p5.00_sc00001_p0946	0.408654	NONE	624	1
p5.00_sc00001_p0947	0.438078	NONE	1623	2
p5.00_sc00001_p0948	0.418981	NONE	1296	0
p5.00_sc00001_p0949	0.631068	NONE	618	1
p5.00_sc00001_p0950	0.57732	NONE	873	1
p5.00_sc00001_p0951	0.730159	NONE	1512	0
p5.00_sc00001_p0952	0.669967	NONE	909	2
p5.00_sc00001_p0953	0.642336	NONE	411	3
p5.00_sc00001_p0954	0.4	NONE	495	4
p5.00_sc00001_p0955	0.818505	RICH	843	4
p5.00_sc00001_p0956	0.793388	RICH	726	1
p5.00_sc00001_p0957	0.701493	NONE	804	0
p5.00_sc00001_p0958	0.807692	RICH	624	0
p5.00_sc00002_p0001	0.785489	RICH	951	1
p5.00_sc00002_p0002	0.549696	NONE	1479	3
p5.00_sc00002_p0003	0.523364	NONE	1605	4
p5.00_sc00002_p0004	0.545161	NONE	930	3
p5.00_sc00002_p0005	0.658627	NONE	1617	0
p5.00_sc00002_p0006	0.398034	NONE	1221	5
p5.00_sc00002_p0007	0.694444	NONE	432	0
p5.00_sc00002_p0008	0.386408	NONE	3090	0
p5.00_sc00002_p0009	0.505236	NONE	1146	1
p5.00_sc00002_p0010	0.370588	POOR	1530	8
p5.00_sc00002_p0011	0.386076	NONE	5688	9
p5.00_sc00002_p0012	0.574503	NONE	1812	2
p5.00_sc00002_p0013	0.47929	NONE	507	3
p5.00_sc00002_p0014	0.64257	NONE	747	0
p5.00_sc00002_p0015	0.516035	NONE	1029	1
p5.00_sc00002_p0016	0.657534	NONE	657	0
p5.00_sc00002_p0017	0.773973	RICH	438	2
p5.00_sc00002_p0018	0.446194	NONE	1143	11
p5.00_sc00002_p0019	0.471464	NONE	1209	3
p5.00_sc00002_p0020	0.378571	NONE	1260	1
p5.00_sc00002_p0021	0.431298	NONE	786	3
p5.00_sc00002_p0022	0.430556	NONE	1080	5
p5.00_sc00002_p0023	0.48468	NONE	1077	5
p5.00_sc00002_p0024	0.462733	NONE	966	2
p5.00_sc00002_p0025	0.780645	RICH	465	0
p5.00_sc00002_p0026	0.698171	NONE	984	1
p5.00_sc00002_p0027	0.522954	NONE	1503	3
p5.00_sc00002_p0028	0.879859	RICH	849	7
p5.00_sc00002_p0029	0.533742	NONE	1467	7
p5.00_sc00002_p0030	0.653061	NONE	1176	0
p5.00_sc00002_p0031	0.527174	NONE	552	1
p5.00_sc00002_p0032	0.809129	RICH	723	1
p5.00_sc00002_p0033	0.40184	NONE	978	1
p5.00_sc00002_p0034	0.461538	NONE	585	0
p5.00_sc00002_p0035	0.773438	RICH	384	0
p5.00_sc00002_p0036	0.564327	NONE	1026	6
p5.00_sc00002_p0037	0.366929	POOR	1905	0
p5.00_sc00002_p0038	0.477366	NONE	729	1
p5.00_sc00002_p0039	0.438433	NONE	1608	6
p5.00_sc00002_p0040	0.392769	NONE	3651	23
p5.00_sc00002_p0041	0.423392	NONE	2565	2
p5.00_sc00002_p0042	0.874251	RICH	501	0
p5.00_sc00002_p0043	0.86755	RICH	453	1
p5.00_sc00002_p0044	0.527027	NONE	444	5
p5.00_sc00002_p0045	0.575829	NONE	1266	2
p5.00_sc00002_p0046	0.531646	NONE	474	2
p5.00_sc00002_p0047	0.367568	POOR	1665	14
p5.00_sc00002_p0048	0.433272	NONE	1641	3
p5.00_sc00002_p0049	0.565854	NONE	1230	4
p5.00_sc00002_p0050	0.412214	NONE	786	5
p5.00_sc00002_p0051	0.712871	NONE	2121	1
p5.00_sc00002_p0052	0.429487	NONE	468	3
p5.00_sc00002_p0053	0.456693	NONE	1905	2
p5.00_sc00002_p0054	0.572581	NONE	372	0
p5.00_sc00002_p0055	0.453988	NONE	1467	0
p5.00_sc00002_p0056	0.383886	NONE	1266	11
p5.00_sc00002_p0057	0.679078	NONE	1692	0
p5.00_sc00002_p0058	0.315642	POOR	1074	6
p5.00_sc00002_p0059	0.391597	NONE	1785	5
p5.00_sc00002_p0060	0.496454	NONE	423	0
p5.00_sc00002_p0061	0.36988	POOR	2490	9
p5.00_sc00002_p0062	0.797059	RICH	1020	3
p5.00_sc00002_p0063	0.501767	NONE	849	5
p5.00_sc00002_p0064	0.676692	NONE	1995	1
p5.00_sc00002_p0065	0.671247	NONE	2838	1
p5.00_sc00002_p0066	0.653595	NONE	2295	3
p5.00_sc00002_p0067	0.608911	NONE	2424	5
p5.00_sc00002_p0068	0.366938	POOR	4047	1
p5.00_sc00002_p0069	0.881657	RICH	507	0
p5.00_sc00002_p0070	0.460432	NONE	834	3
p5.00_sc00002_p0071	0.834951	RICH	309	1
p5.00_sc00002_p0072	0.736364	NONE	990	0
p5.00_sc00002_p0073	0.352332	POOR	579	0
p5.00_sc00002_p0074	0.475248	NONE	1515	3
p5.00_sc00002_p0075	0.365079	POOR	756	3
p5.00_sc00002_p0076	0.533654	NONE	1248	0
p5.00_sc00002_p0077	0.731266	NONE	1161	0
p5.00_sc00002_p0078	0.536122	NONE	789	3
p5.00_sc00002_p0079	0.575258	NONE	1455	7
p5.00_sc00002_p0080	0.359649	POOR	1368	10
p5.00_sc00002_p0081	0.719472	NONE	909	2
p5.00_sc00002_p0082	0.529412	NONE	969	2
p5.00_sc00002_p0083	0.800885	RICH	2034	0
p5.00_sc00002_p0084	0.369295	POOR	723	6
p5.00_sc00002_p0085	0.438725	NONE	1224	4
p5.00_sc00002_p0086	0.668329	NONE	1203	3
p5.00_sc00002_p0087	0.422764	NONE	369	3
p5.00_sc00002_p0088	0.807339	RICH	654	0
p5.00_sc00002_p0089	0.812785	RICH	657	3
p5.00_sc00002_p0090	0.688889	NONE	810	0
p5.00_sc00002_p0091	0.553191	NONE	846	3
p5.00_sc00002_p0092	0.679894	NONE	1134	0
p5.00_sc00002_p0093	0.642012	NONE	1014	1
p5.00_sc00002_p0094	0.462264	NONE	636	2
p5.00_sc00002_p0095	0.641892	NONE	444	2
p5.00_sc00002_p0096	0.901408	RICH	639	0
p5.00_sc00002_p0097	0.664921	NONE	573	0
p5.00_sc00002_p0098	0.337349	POOR	498	0
p5.00_sc00002_p0099	0.345202	POOR	4971	9
p5.00_sc00002_p0100	0.612245	NONE	1323	7
p5.00_sc00002_p0101	0.51269	NONE	591	0
p5.00_sc00002_p0102	0.810169	RICH	885	0
p5.00_sc00002_p0103	0.533569	NONE	849	3
p5.00_sc00002_p0104	0.439306	NONE	1557	6
p5.00_sc00002_p0105	0.385714	NONE	1050	1
p5.00_sc00002_p0106	0.518797	NONE	1596	2
p5.00_sc00002_p0107	0.424348	NONE	1725	4
p5.00_sc00002_p0108	0.468254	NONE	1134	2
p5.00_sc00002_p0109	0.395225	NONE	1131	4
p5.00_sc00002_p0110	0.684136	NONE	2118	0
p5.00_sc00002_p0111	0.605863	NONE	1842	3
p5.00_sc00002_p0112	0.380165	NONE	726	2
p5.00_sc00002_p0113	0.42931	NONE	1740	3
p5.00_sc00002_p0114	0.613483	NONE	1335	0
p5.00_sc00002_p0115	0.427778	NONE	540	2
p5.00_sc00002_p0116	0.515385	NONE	390	3
p5.00_sc00002_p0117	0.43662	NONE	852	4
p5.00_sc00002_p0118	0.43949	NONE	942	4
p5.00_sc00002_p0119	0.417815	NONE	2829	8
p5.00_sc00002_p0120	0.481579	NONE	1140	6
p5.00_sc00002_p0121	0.455432	NONE	2154	11
p5.00_sc00002_p0122	0.766169	RICH	603	1
p5.00_sc00002_p0123	0.454082	NONE	588	0
p5.00_sc00002_p0124	0.635838	NONE	519	4
p5.00_sc00002_p0125	0.435294	NONE	765	3
p5.00_sc00002_p0126	0.416216	NONE	555	6
p5.00_sc00002_p0127	0.413793	NONE	1305	11
p5.00_sc00002_p0128	0.521531	NONE	627	2
p5.00_sc00002_p0129	0.683526	NONE	2076	0
p5.00_sc00002_p0130	0.396978	NONE	2184	10
p5.00_sc00002_p0131	0.657459	NONE	543	0
p5.00_sc00002_p0132	0.401743	NONE	3786	21
p5.00_sc00002_p0133	0.490566	NONE	954	5
p5.00_sc00002_p0134	0.434498	NONE	1374	8
p5.00_sc00002_p0135	0.845938	RICH	1071	0
p5.00_sc00002_p0136	0.576355	NONE	609	1
p5.00_sc00002_p0137	0.783383	RICH	1011	3
p5.00_sc00002_p0138	0.348624	POOR	327	5
p5.00_sc00002_p0139	0.703226	NONE	465	1
p5.00_sc00002_p0140	0.552486	NONE	1086	3
p5.00_sc00002_p0141	0.542857	NONE	315	3
p5.00_sc00002_p0142	0.663366	NONE	1515	3
p5.00_sc00002_p0143	0.397196	NONE	642	4
p5.00_sc00002_p0144	0.408805	NONE	477	4
p5.00_sc00002_p0145	0.560538	NONE	669	5
p5.00_sc00002_p0146	0.834101	RICH	651	0
p5.00_sc00002_p0147	0.841121	RICH	963	0
p5.00_sc00002_p0148	0.453883	NONE	1236	6
p5.00_sc00002_p0149	0.428062	NONE	2523	5
p5.00_sc00002_p0150	0.505929	NONE	759	1
p5.00_sc00002_p0151	0.361217	POOR	789	0
p5.00_sc00002_p0152	0.56	NONE	750	3
p5.00_sc00002_p0153	0.425263	NONE	1425	0
p5.00_sc00002_p0154	0.770732	RICH	615	0
p5.00_sc00002_p0155	0.518664	NONE	1527	1
p5.00_sc00002_p0156	0.507772	NONE	1158	0
p5.00_sc00002_p0157	0.910053	RICH	567	0
p5.00_sc00002_p0158	0.357895	POOR	1710	4
p5.00_sc00002_p0159	0.593583	NONE	561	4
p5.00_sc00002_p0160	0.409543	NONE	1509	2
p5.00_sc00002_p0161	0.704698	NONE	447	3
p5.00_sc00002_p0162	0.708738	NONE	618	1
p5.00_sc00002_p0163	0.514563	NONE	1545	0
p5.00_sc00002_p0164	0.444915	NONE	708	5
p5.00_sc00002_p0165	0.630705	NONE	723	3
p5.00_sc00002_p0166	0.636364	NONE	1584	2
p5.00_sc00002_p0167	0.465608	NONE	567	2
p5.00_sc00002_p0168	0.46114	NONE	2895	2
p5.00_sc00002_p0169	0.651351	NONE	1110	0
p5.00_sc00002_p0170	0.529032	NONE	1395	0
p5.00_sc00002_p0171	0.680641	NONE	2433	1
p5.00_sc00002_p0172	0.492063	NONE	1323	3
p5.00_sc00002_p0173	0.652174	NONE	1035	0
p5.00_sc00002_p0174	0.460784	NONE	612	4
p5.00_sc00002_p0175	0.465248	NONE	2115	1
p5.00_sc00002_p0176	0.436441	NONE	708	5
p5.00_sc00002_p0177	0.945312	RICH	384	0
p5.00_sc00002_p0178	0.566038	NONE	795	3
p5.00_sc00002_p0179	0.821429	RICH	924	0
p5.00_sc00002_p0180	0.846429	RICH	840	0
p5.00_sc00002_p0181	0.345455	POOR	825	6
p5.00_sc00002_p0182	0.421053	NONE	1083	1
p5.00_sc00002_p0183	0.422018	NONE	654	3
p5.00_sc00002_p0184	0.375	NONE	1056	10
p5.00_sc00002_p0185	0.503212	NONE	2802	4
p5.00_sc00002_p0186	0.45232	NONE	2328	7
p5.00_sc00002_p0187	0.413793	NONE	1044	2
p5.00_sc00002_p0188	0.456693	NONE	1524	0
p5.00_sc00002_p0189	0.345161	POOR	1860	3
p5.00_sc00002_p0190	0.758065	RICH	930	3
p5.00_sc00002_p0191	0.584112	NONE	642	1
p5.00_sc00002_p0192	0.442308	NONE	936	1
p5.00_sc00002_p0193	0.514377	NONE	939	2
p5.00_sc00002_p0194	0.4	NONE	795	2
p5.00_sc00002_p0195	0.694239	NONE	2031	1
p5.00_sc00002_p0196	0.729345	NONE	2106	1
p5.00_sc00002_p0197	0.313043	POOR	345	2
p5.00_sc00002_p0198	0.410412	NONE	2478	13
p5.00_sc00002_p0199	0.622989	NONE	1305	0
p5.00_sc00002_p0200	0.820946	RICH	888	0
p5.00_sc00002_p0201	0.504065	NONE	1107	5
p5.00_sc00002_p0202	0.604878	NONE	615	2
p5.00_sc00002_p0203	0.48062	NONE	387	3
p5.00_sc00002_p0204	0.383523	NONE	1056	3
p5.00_sc00002_p0205	0.46888	NONE	723	2
p5.00_sc00002_p0206	0.463542	NONE	1152	8
p5.00_sc00002_p0207	0.508108	NONE	1110	5
p5.00_sc00002_p0208	0.764706	RICH	663	2
p5.00_sc00002_p0209	0.856	RICH	750	2
p5.00_sc00002_p0210	0.398637	NONE	1761	9
p5.00_sc00002_p0211	0.310253	POOR	6759	13
p5.00_sc00002_p0212	0.425447	NONE	1509	8
p5.00_sc00002_p0213	0.464481	NONE	549	0
p5.00_sc00002_p0214	0.769231	RICH	1092	1
p5.00_sc00002_p0215	0.69589	NONE	1095	0
p5.00_sc00002_p0216	0.712963	NONE	324	1
p5.00_sc00002_p0217	0.381295	NONE	1668	8
p5.00_sc00002_p0218	0.801187	RICH	1011	1
p5.00_sc00002_p0219	0.356848	POOR	6549	7
p5.00_sc00002_p0220	0.758691	RICH	1467	2
p5.00_sc00002_p0221	0.700696	NONE	1293	2
p5.00_sc00002_p0222	0.813492	RICH	1512	2
p5.00_sc00002_p0223	0.830137	RICH	1095	0
p5.00_sc00002_p0224	0.466063	NONE	663	1
p5.00_sc00002_p0225	0.669711	NONE	1971	4
p5.00_sc00002_p0226	0.43266	NONE	1782	16
p5.00_sc00002_p0227	0.53937	NONE	762	3
p5.00_sc00002_p0228	0.352323	POOR	3423	1
p5.00_sc00002_p0229	0.656109	NONE	663	0
p5.00_sc00002_p0230	0.680258	NONE	2796	0
p5.00_sc00002_p0231	0.463215	NONE	1101	6
p5.00_sc00002_p0232	0.458746	NONE	909	3
p5.00_sc00002_p0233	0.622642	NONE	477	2
p5.00_sc00002_p0234	0.743155	NONE	2301	1
p5.00_sc00002_p0235	0.421955	NONE	1749	2
p5.00_sc00002_p0236	0.496193	NONE	2364	1
p5.00_sc00002_p0237	0.557522	NONE	339	3
p5.00_sc00002_p0238	0.651613	NONE	465	3
p5.00_sc00002_p0239	0.734848	NONE	396	0
p5.00_sc00002_p0240	0.688889	NONE	405	0
p5.00_sc00002_p0241	0.553488	NONE	1290	6
p5.00_sc00002_p0242	0.462821	NONE	2340	12
p5.00_sc00002_p0243	0.820276	RICH	651	0
p5.00_sc00002_p0244	0.841509	RICH	795	1
p5.00_sc00002_p0245	0.432432	NONE	555	5
p5.00_sc00002_p0246	0.594937	NONE	948	2
p5.00_sc00002_p0247	0.396846	NONE	2283	3
p5.00_sc00002_p0248	0.764706	RICH	714	3
p5.00_sc00002_p0249	0.874214	RICH	1431	0
p5.00_sc00002_p0250	0.393701	NONE	1143	9
p5.00_sc00002_p0251	0.420048	NONE	1257	5
p5.00_sc00002_p0252	0.418719	NONE	1218	13
p5.00_sc00002_p0253	0.927586	RICH	870	0
p5.00_sc00002_p0254	0.709607	NONE	1374	0
p5.00_sc00002_p0255	0.747826	NONE	690	5
p5.00_sc00002_p0256	0.421158	NONE	1503	9
p5.00_sc00002_p0257	0.7897	RICH	699	0
p5.00_sc00002_p0258	0.803828	RICH	627	0
p5.00_sc00002_p0259	0.720588	NONE	1224	0
p5.00_sc00002_p0260	0.778905	RICH	1479	1
p5.00_sc00002_p0261	0.608696	NONE	1725	6
p5.00_sc00002_p0262	0.55123	NONE	1464	6
p5.00_sc00002_p0263	0.557018	NONE	1368	5
p5.00_sc00002_p0264	0.377745	NONE	2049	2
p5.00_sc00002_p0265	0.640898	NONE	2406	1
p5.00_sc00002_p0266	0.528302	NONE	636	1
p5.00_sc00002_p0267	0.37672	NONE	2835	25
p5.00_sc00002_p0268	0.478836	NONE	1134	3
p5.00_sc00002_p0269	0.693122	NONE	567	0
p5.00_sc00002_p0270	0.620926	NONE	1749	2
p5.00_sc00002_p0271	0.843931	RICH	519	0
p5.00_sc00002_p0272	0.477449	NONE	1929	4
p5.00_sc00002_p0273	0.885246	RICH	366	0
p5.00_sc00002_p0274	0.448925	NONE	2232	11
p5.00_sc00002_p0275	0.411642	NONE	2886	12
p5.00_sc00002_p0276	0.656566	NONE	594	2
p5.00_sc00002_p0277	0.384425	NONE	4854	10
p5.00_sc00002_p0278	0.387816	NONE	2019	11
p5.00_sc00002_p0279	0.540816	NONE	588	5
p5.00_sc00002_p0280	0.652174	NONE	2415	0
p5.00_sc00002_p0281	0.809069	RICH	1257	2
p5.00_sc00002_p0282	0.330645	POOR	1116	9
p5.00_sc00002_p0283	0.516129	NONE	465	3
p5.00_sc00002_p0284	0.830626	RICH	1293	0
p5.00_sc00002_p0285	0.6	NONE	855	0
p5.00_sc00002_p0286	0.803333	RICH	900	3
p5.00_sc00002_p0287	0.426357	NONE	1161	0
p5.00_sc00002_p0288	0.614786	NONE	771	0
p5.00_sc00002_p0289	0.37276	POOR	1674	17
p5.00_sc00002_p0290	0.420213	NONE	2820	19
p5.00_sc00002_p0291	0.703797	NONE	2370	2
p5.00_sc00002_p0292	0.37467	NONE	2274	1
p5.00_sc00002_p0293	0.65	NONE	660	1
p5.00_sc00002_p0294	0.510345	NONE	870	0
p5.00_sc00002_p0295	0.395833	NONE	2016	5
p5.00_sc00002_p0296	0.394127	NONE	1941	3
p5.00_sc00002_p0297	0.55625	NONE	960	2
p5.00_sc00002_p0298	0.746753	NONE	462	0
p5.00_sc00002_p0299	0.486137	NONE	1623	6
p5.00_sc00002_p0300	0.511111	NONE	405	2
p5.00_sc00002_p0301	0.421158	NONE	1503	5
p5.00_sc00002_p0302	0.451496	NONE	3309	17
p5.00_sc00002_p0303	0.479381	NONE	1164	4
p5.00_sc00002_p0304	0.821285	RICH	1494	0
p5.00_sc00002_p0305	0.874346	RICH	573	0
p5.00_sc00002_p0306	0.408971	NONE	1137	12
p5.00_sc00002_p0307	0.741117	NONE	591	1
p5.00_sc00002_p0308	0.58377	NONE	2292	3
p5.00_sc00002_p0309	0.653846	NONE	2340	7
p5.00_sc00002_p0310	0.395652	NONE	690	4
p5.00_sc00002_p0311	0.420552	NONE	3153	7
p5.00_sc00002_p0312	0.857143	RICH	504	0
p5.00_sc00002_p0313	0.406593	NONE	546	4
p5.00_sc00002_p0314	0.866029	RICH	627	1
p5.00_sc00002_p0315	0.456366	NONE	2097	3
p5.00_sc00002_p0316	0.398374	NONE	738	4
p5.00_sc00002_p0317	0.89916	RICH	357	0
p5.00_sc00002_p0318	0.439252	NONE	321	1
p5.00_sc00002_p0319	0.51751	NONE	1542	2
p5.00_sc00002_p0320	0.615385	NONE	1404	3
p5.00_sc00002_p0321	0.41358	NONE	486	1
p5.00_sc00002_p0322	0.429032	NONE	1860	9
p5.00_sc00002_p0323	0.510135	NONE	888	4
p5.00_sc00002_p0324	0.486301	NONE	438	0
p5.00_sc00002_p0325	0.456081	NONE	2664	0
p5.00_sc00002_p0326	0.677215	NONE	474	3
p5.00_sc00002_p0327	0.685015	NONE	981	0
p5.00_sc00002_p0328	0.474286	NONE	525	0
p5.00_sc00002_p0329	0.402632	NONE	1140	4
p5.00_sc00002_p0330	0.465608	NONE	2268	6
p5.00_sc00002_p0331	0.644599	NONE	1722	5
p5.00_sc00002_p0332	0.843023	RICH	1032	7
p5.00_sc00002_p0333	0.882075	RICH	636	0
p5.00_sc00002_p0334	0.790831	RICH	1047	1
p5.00_sc00002_p0335	0.516509	NONE	1272	1
p5.00_sc00002_p0336	0.38	NONE	450	1
p5.00_sc00002_p0337	0.364458	POOR	996	4
p5.00_sc00002_p0338	0.364055	POOR	3255	7
p5.00_sc00002_p0339	0.574074	NONE	1134	4
p5.00_sc00002_p0340	0.502913	NONE	1545	6
p5.00_sc00002_p0341	0.340136	POOR	441	3
p5.00_sc00002_p0342	0.42268	NONE	582	0
p5.00_sc00002_p0343	0.532353	NONE	1020	3
p5.00_sc00002_p0344	0.570423	NONE	426	0
p5.00_sc00002_p0345	0.490161	NONE	1677	8
p5.00_sc00002_p0346	0.683367	NONE	1497	3
p5.00_sc00002_p0347	0.627178	NONE	861	2
p5.00_sc00002_p0348	0.514563	NONE	309	2
p5.00_sc00002_p0349	0.673947	NONE	1923	5
p5.00_sc00002_p0350	0.326693	POOR	753	6
p5.00_sc00002_p0351	0.610345	NONE	870	2
p5.00_sc00002_p0352	0.338624	POOR	567	2
p5.00_sc00002_p0353	0.350575	POOR	522	2
p5.00_sc00002_p0354	0.361582	POOR	1062	4
p5.00_sc00002_p0355	0.407895	NONE	456	2
p5.00_sc00002_p0356	0.493562	NONE	1398	6
p5.00_sc00002_p0357	0.465798	NONE	921	5
p5.00_sc00002_p0358	0.44186	NONE	903	9
p5.00_sc00002_p0359	0.733173	NONE	1248	1
p5.00_sc00002_p0360	0.816609	RICH	867	3
p5.00_sc00002_p0361	0.768212	RICH	906	3
p5.00_sc00002_p0362	0.614695	NONE	1674	0
p5.00_sc00002_p0363	0.372881	POOR	708	6
p5.00_sc00002_p0364	0.779245	RICH	1590	1
p5.00_sc00002_p0365	0.731544	NONE	447	1
p5.00_sc00002_p0366	0.783019	RICH	636	0
p5.00_sc00002_p0367	0.789916	RICH	1071	0
p5.00_sc00002_p0368	0.671958	NONE	1134	0
p5.00_sc00002_p0369	0.553936	NONE	2058	0
p5.00_sc00002_p0370	0.473868	NONE	861	6
p5.00_sc00002_p0371	0.800948	RICH	633	0
p5.00_sc00002_p0372	0.728665	NONE	1371	2
p5.00_sc00002_p0373	0.464407	NONE	885	6
p5.00_sc00002_p0374	0.409405	NONE	2169	15
p5.00_sc00002_p0375	0.458904	NONE	438	3
p5.00_sc00002_p0376	0.581717	NONE	1083	11
p5.00_sc00002_p0377	0.8125	RICH	336	0
p5.00_sc00002_p0378	0.369748	POOR	2142	7
p5.00_sc00002_p0379	0.51	NONE	300	2
p5.00_sc00002_p0380	0.786585	RICH	984	1
p5.00_sc00002_p0381	0.706044	NONE	1092	1
p5.00_sc00002_p0382	0.512766	NONE	1410	1
p5.00_sc00002_p0383	0.53615	NONE	3195	9
p5.00_sc00002_p0384	0.333333	POOR	729	4
p5.00_sc00002_p0385	0.364734	POOR	1242	9
p5.00_sc00002_p0386	0.42998	NONE	1521	11
p5.00_sc00002_p0387	0.410876	NONE	993	3
p5.00_sc00002_p0388	0.371703	POOR	1251	5
p5.00_sc00002_p0389	0.496914	NONE	972	2
p5.00_sc00002_p0390	0.64532	NONE	609	0
p5.00_sc00002_p0391	0.64	NONE	675	1
p5.00_sc00002_p0392	0.876214	RICH	1236	1
p5.00_sc00002_p0393	0.831776	RICH	321	1
p5.00_sc00002_p0394	0.902844	RICH	1266	1
p5.00_sc00002_p0395	0.743295	NONE	783	2
p5.00_sc00002_p0396	0.510358	NONE	1593	3
p5.00_sc00002_p0397	0.338658	POOR	939	0
p5.00_sc00002_p0398	0.395376	NONE	2595	12
p5.00_sc00002_p0399	0.460641	NONE	1029	0
p5.00_sc00002_p0400	0.403101	NONE	387	0
p5.00_sc00002_p0401	0.634799	NONE	1569	3
p5.00_sc00002_p0402	0.509972	NONE	1053	1
p5.00_sc00002_p0403	0.810256	RICH	585	1
p5.00_sc00002_p0404	0.588589	NONE	999	2
p5.00_sc00002_p0405	0.841667	RICH	360	2
p5.00_sc00002_p0406	0.751515	NONE	495	2
p5.00_sc00002_p0407	0.422969	NONE	1071	6
p5.00_sc00002_p0408	0.515658	NONE	1437	4
p5.00_sc00002_p0409	0.84273	RICH	1011	0
p5.00_sc00002_p0410	0.723485	NONE	1584	3
p5.00_sc00002_p0411	0.65748	NONE	762	0
p5.00_sc00002_p0412	0.486842	NONE	912	7
p5.00_sc00002_p0413	0.573574	NONE	999	1
p5.00_sc00002_p0414	0.542484	NONE	459	1
p5.00_sc00002_p0415	0.596026	NONE	453	1
p5.00_sc00002_p0416	0.616756	NONE	1683	0
p5.00_sc00002_p0417	0.664567	NONE	1905	1
p5.00_sc00002_p0418	0.479495	NONE	1902	3
p5.00_sc00002_p0419	0.596685	NONE	543	1
p5.00_sc00002_p0420	0.47	NONE	300	1
p5.00_sc00002_p0421	0.595122	NONE	615	2
p5.00_sc00002_p0422	0.397614	NONE	1509	8
p5.00_sc00002_p0423	0.56962	NONE	711	2
p5.00_sc00002_p0424	0.560345	NONE	696	4
p5.00_sc00002_p0425	0.368564	POOR	1107	6
p5.00_sc00002_p0426	0.813953	RICH	1032	0
p5.00_sc00002_p0427	0.480392	NONE	306	1
p5.00_sc00002_p0428	0.827815	RICH	906	6
p5.00_sc00002_p0429	0.579681	NONE	1506	4
p5.00_sc00002_p0430	0.414097	NONE	681	0
p5.00_sc00002_p0431	0.4625	NONE	720	3
p5.00_sc00002_p0432	0.589958	NONE	1434	0
p5.00_sc00002_p0433	0.860902	RICH	1596	1
p5.00_sc00002_p0434	0.691383	NONE	1497	3
p5.00_sc00002_p0435	0.477912	NONE	747	5
p5.00_sc00002_p0436	0.607843	NONE	918	4
p5.00_sc00002_p0437	0.398844	NONE	519	0
p5.00_sc00002_p0438	0.401163	NONE	516	0
p5.00_sc00002_p0439	0.566265	NONE	1245	5
p5.00_sc00002_p0440	0.555556	NONE	702	1
p5.00_sc00002_p0441	0.849359	RICH	1872	0
p5.00_sc00002_p0442	0.391534	NONE	567	3
p5.00_sc00002_p0443	0.5	NONE	348	2
p5.00_sc00002_p0444	0.428571	NONE	462	5
p5.00_sc00002_p0445	0.629371	NONE	858	0
p5.00_sc00002_p0446	0.426667	NONE	450	5
p5.00_sc00002_p0447	0.558442	NONE	462	0
p5.00_sc00002_p0448	0.669725	NONE	654	0
p5.00_sc00002_p0449	0.666667	NONE	684	0
p5.00_sc00002_p0450	0.913649	RICH	1077	0
p5.00_sc00002_p0451	0.630137	NONE	657	3
p5.00_sc00002_p0452	0.881188	RICH	606	1
p5.00_sc00002_p0453	0.835165	RICH	1092	4
p5.00_sc00002_p0454	0.436718	NONE	2157	11
p5.00_sc00002_p0455	0.506394	NONE	1173	1
p5.00_sc00002_p0456	0.563333	NONE	900	6
p5.00_sc00002_p0457	0.741573	NONE	534	6
p5.00_sc00002_p0458	0.399098	NONE	2661	6
p5.00_sc00002_p0459	0.521327	NONE	633	1
p5.00_sc00002_p0460	0.537849	NONE	753	0
p5.00_sc00002_p0461	0.728814	NONE	1062	0
p5.00_sc00002_p0462	0.737557	NONE	663	2
p5.00_sc00002_p0463	0.571429	NONE	378	1
p5.00_sc00002_p0464	0.503704	NONE	405	1
p5.00_sc00002_p0465	0.430303	NONE	495	1
p5.00_sc00002_p0466	0.58457	NONE	1011	3
p5.00_sc00002_p0467	0.453333	NONE	1350	1
p5.00_sc00002_p0468	0.483212	NONE	2055	6
p5.00_sc00002_p0469	0.738318	NONE	642	0
p5.00_sc00002_p0470	0.887324	RICH	426	0
p5.00_sc00002_p0471	0.423913	NONE	828	0
p5.00_sc00002_p0472	0.477855	NONE	1287	9
p5.00_sc00002_p0473	0.504673	NONE	321	0
p5.00_sc00002_p0474	0.50365	NONE	411	2
p5.00_sc00002_p0475	0.520468	NONE	1026	3
p5.00_sc00002_p0476	0.778947	RICH	570	2
p5.00_sc00002_p0477	0.632597	NONE	1086	1
p5.00_sc00002_p0478	0.401235	NONE	972	4
p5.00_sc00002_p0479	0.540323	NONE	744	0
p5.00_sc00002_p0480	0.394737	NONE	912	4
p5.00_sc00002_p0481	0.864	RICH	375	0
p5.00_sc00002_p0482	0.690402	NONE	969	2
p5.00_sc00002_p0483	0.819957	RICH	1383	1
p5.00_sc00002_p0484	0.827214	RICH	1389	1
p5.00_sc00002_p0485	0.921569	RICH	612	0
p5.00_sc00002_p0486	0.430288	NONE	1248	0
p5.00_sc00002_p0487	0.630739	NONE	1503	1
p5.00_sc00002_p0488	0.700157	NONE	1911	2
p5.00_sc00002_p0489	0.469892	NONE	2790	3
p5.00_sc00002_p0490	0.686047	NONE	516	3
p5.00_sc00002_p0491	0.437975	NONE	1185	11
p5.00_sc00002_p0492	0.597484	NONE	954	2
p5.00_sc00002_p0493	0.369835	POOR	1452	11
p5.00_sc00002_p0494	0.592068	NONE	2118	3
p5.00_sc00002_p0495	0.409524	NONE	1890	21
p5.00_sc00002_p0496	0.353846	POOR	585	0
p5.00_sc00002_p0497	0.734266	NONE	429	0
p5.00_sc00002_p0498	0.408163	NONE	441	1
p5.00_sc00002_p0499	0.461774	NONE	981	3
p5.00_sc00002_p0500	0.693548	NONE	744	0
p5.00_sc00002_p0501	0.456067	NONE	717	4
p5.00_sc00002_p0502	0.349515	POOR	309	1
p5.00_sc00002_p0503	0.603659	NONE	984	1
p5.00_sc00002_p0504	0.589124	NONE	993	1
p5.00_sc00002_p0505	0.791139	RICH	948	2
p5.00_sc00002_p0506	0.823708	RICH	987	2
p5.00_sc00002_p0507	0.759336	RICH	2169	1
p5.00_sc00002_p0508	0.529851	NONE	804	5
p5.00_sc00002_p0509	0.41683	NONE	1533	10
p5.00_sc00002_p0510	0.435366	NONE	2460	17
p5.00_sc00002_p0511	0.473418	NONE	1185	5
p5.00_sc00002_p0512	0.690338	NONE	2577	3
p5.00_sc00002_p0513	0.393372	NONE	2082	14
p5.00_sc00002_p0514	0.753709	RICH	1011	1
p5.00_sc00003_p0001	0.623894	NONE	1356	0
p5.00_sc00003_p0002	0.505155	NONE	873	4
p5.00_sc00003_p0003	0.407125	NONE	1179	5
p5.00_sc00003_p0004	0.421698	NONE	3180	5
p5.00_sc00003_p0005	0.742972	NONE	1494	1
p5.00_sc00003_p0006	0.690722	NONE	1164	0
p5.00_sc00003_p0007	0.665347	NONE	1515	8
p5.00_sc00003_p0008	0.542254	NONE	852	0
p5.00_sc00003_p0009	0.365079	POOR	567	4
p5.00_sc00003_p0010	0.64818	NONE	1731	8
p5.00_sc00003_p0011	0.684575	NONE	1731	8
p5.00_sc00003_p0012	0.531561	NONE	903	3
p5.00_sc00003_p0013	0.412017	NONE	699	5
p5.00_sc00003_p0014	0.371094	POOR	768	6
p5.00_sc00003_p0015	0.681185	NONE	1722	9
p5.00_sc00003_p0016	0.524355	NONE	1047	0
p5.00_sc00003_p0017	0.607947	NONE	2265	0
p5.00_sc00003_p0018	0.363636	POOR	2046	8
p5.00_sc00003_p0019	0.51626	NONE	2214	8
p5.00_sc00003_p0020	0.472222	NONE	1296	9
p5.00_sc00003_p0021	0.516971	NONE	1149	5
p5.00_sc00003_p0022	0.413836	NONE	2385	13
p5.00_sc00003_p0023	0.458015	NONE	1179	0
p5.00_sc00003_p0024	0.878431	RICH	765	2
p5.00_sc00003_p0025	0.450216	NONE	1386	1
p5.00_sc00003_p0026	0.882812	RICH	384	0
p5.00_sc00003_p0027	0.402597	NONE	693	6
p5.00_sc00003_p0028	0.338435	POOR	1764	6
p5.00_sc00003_p0029	0.848214	RICH	1344	2
p5.00_sc00003_p0030	0.717087	NONE	1071	0
p5.00_sc00003_p0031	0.397906	NONE	1146	4
p5.00_sc00003_p0032	0.420844	NONE	2274	14
p5.00_sc00003_p0033	0.374486	NONE	729	5
p5.00_sc00003_p0034	0.480496	NONE	1692	12
p5.00_sc00003_p0035	0.644152	NONE	1821	0
p5.00_sc00003_p0036	0.368834	POOR	2676	3
p5.00_sc00003_p0037	0.79684	RICH	1329	1
p5.00_sc00003_p0038	0.692998	NONE	1671	0
p5.00_sc00003_p0039	0.485149	NONE	909	3
p5.00_sc00003_p0040	0.511962	NONE	627	1
p5.00_sc00003_p0041	0.643243	NONE	555	3
p5.00_sc00003_p0042	0.529148	NONE	1338	7
p5.00_sc00003_p0043	0.585586	NONE	333	1
p5.00_sc00003_p0044	0.698795	NONE	1245	0
p5.00_sc00003_p0045	0.581395	NONE	774	0
p5.00_sc00003_p0046	0.555556	NONE	756	0
p5.00_sc00003_p0047	0.500756	NONE	1983	3
p5.00_sc00003_p0048	0.75	NONE	300	0
p5.00_sc00003_p0049	0.531915	NONE	987	0
p5.00_sc00003_p0050	0.504378	NONE	1713	0
p5.00_sc00003_p0051	0.648221	NONE	759	1
p5.00_sc00003_p0052	0.464286	NONE	672	4
p5.00_sc00003_p0053	0.517241	NONE	522	4
p5.00_sc00003_p0054	0.590457	NONE	1509	0
p5.00_sc00003_p0055	0.620545	NONE	1431	0
p5.00_sc00003_p0056	0.412595	NONE	2763	0
p5.00_sc00003_p0057	0.50996	NONE	753	4
p5.00_sc00003_p0058	0.854922	RICH	579	2
p5.00_sc00003_p0059	0.348315	POOR	801	4
p5.00_sc00003_p0060	0.532099	NONE	2430	1
p5.00_sc00003_p0061	0.751838	NONE	1632	0
p5.00_sc00003_p0062	0.417266	NONE	417	0
p5.00_sc00003_p0063	0.487603	NONE	363	1
p5.00_sc00003_p0064	0.44898	NONE	1029	11
p5.00_sc00003_p0065	0.676259	NONE	417	2
p5.00_sc00003_p0066	0.535581	NONE	801	1
p5.00_sc00003_p0067	0.53252	NONE	738	4
p5.00_sc00003_p0068	0.348552	POOR	5388	4
p5.00_sc00003_p0069	0.671082	NONE	1359	2
p5.00_sc00003_p0070	0.433409	NONE	1329	9
p5.00_sc00003_p0071	0.837662	RICH	462	0
p5.00_sc00003_p0072	0.496875	NONE	960	2
p5.00_sc00003_p0073	0.824324	RICH	444	1
p5.00_sc00003_p0074	0.70082	NONE	732	0
p5.00_sc00003_p0075	0.788546	RICH	681	0
p5.00_sc00003_p0076	0.442748	NONE	393	2
p5.00_sc00003_p0077	0.428571	NONE	651	7
p5.00_sc00003_p0078	0.45723	NONE	2946	2
p5.00_sc00003_p0079	0.745562	NONE	507	0
p5.00_sc00003_p0080	0.398876	NONE	534	4
p5.00_sc00003_p0081	0.641379	NONE	435	4
p5.00_sc00003_p0082	0.670984	NONE	1158	3
p5.00_sc00003_p0083	0.462185	NONE	1071	8
p5.00_sc00003_p0084	0.534247	NONE	657	8
p5.00_sc00003_p0085	0.600791	NONE	759	2
p5.00_sc00003_p0086	0.532915	NONE	957	1
p5.00_sc00003_p0087	0.384752	NONE	1692	0
p5.00_sc00003_p0088	0.419725	NONE	1308	11
p5.00_sc00003_p0089	0.507576	NONE	1188	4
p5.00_sc00003_p0090	0.359155	POOR	426	2
p5.00_sc00003_p0091	0.493392	NONE	681	5
p5.00_sc00003_p0092	0.439349	NONE	2028	16
p5.00_sc00003_p0093	0.467172	NONE	1188	2
p5.00_sc00003_p0094	0.393189	NONE	969	8
p5.00_sc00003_p0095	0.638037	NONE	489	2
p5.00_sc00003_p0096	0.4	NONE	765	5
p5.00_sc00003_p0097	0.410088	NONE	1368	9
p5.00_sc00003_p0098	0.40819	NONE	2271	2
p5.00_sc00003_p0099	0.383095	NONE	2733	2
p5.00_sc00003_p0100	0.485915	NONE	852	2
p5.00_sc00003_p0101	0.666667	NONE	657	0
p5.00_sc00003_p0102	0.636804	NONE	1239	2
p5.00_sc00003_p0103	0.478788	NONE	990	6
p5.00_sc00003_p0104	0.846774	RICH	372	2
p5.00_sc00003_p0105	0.875839	RICH	1788	0
p5.00_sc00003_p0106	0.392857	NONE	1092	5
p5.00_sc00003_p0107	0.513889	NONE	1728	3
p5.00_sc00003_p0108	0.517241	NONE	1044	0
p5.00_sc00003_p0109	0.385987	NONE	2355	6
p5.00_sc00003_p0110	0.808989	RICH	1335	0
p5.00_sc00003_p0111	0.540566	NONE	3180	7
p5.00_sc00003_p0112	0.640379	NONE	951	0
p5.00_sc00003_p0113	0.316916	POOR	2802	11
p5.00_sc00003_p0114	0.456091	NONE	1059	5
p5.00_sc00003_p0115	0.453074	NONE	927	8
p5.00_sc00003_p0116	0.675338	NONE	2883	4
p5.00_sc00003_p0117	0.464122	NONE	1965	1
p5.00_sc00003_p0118	0.582435	NONE	1947	0
p5.00_sc00003_p0119	0.618497	NONE	519	0
p5.00_sc00003_p0120	0.448461	NONE	2241	5
p5.00_sc00003_p0121	0.737654	NONE	972	2
p5.00_sc00003_p0122	0.559633	NONE	327	0
p5.00_sc00003_p0123	0.619718	NONE	426	1
p5.00_sc00003_p0124	0.319403	POOR	1005	0
p5.00_sc00003_p0125	0.443287	NONE	2592	0
p5.00_sc00003_p0126	0.395857	NONE	2607	12
p5.00_sc00003_p0127	0.470297	NONE	606	2
p5.00_sc00003_p0128	0.468718	NONE	2925	13
p5.00_sc00003_p0129	0.619962	NONE	1563	0
p5.00_sc00003_p0130	0.5	NONE	636	1
p5.00_sc00003_p0131	0.461039	NONE	924	5
p5.00_sc00003_p0132	0.447581	NONE	2976	12
p5.00_sc00003_p0133	0.334043	POOR	1410	4
p5.00_sc00003_p0134	0.411985	NONE	801	7
p5.00_sc00003_p0135	0.542373	NONE	354	1
p5.00_sc00003_p0136	0.714984	NONE	1842	3
p5.00_sc00003_p0137	0.44504	NONE	1119	9
p5.00_sc00003_p0138	0.491848	NONE	1104	7
p5.00_sc00003_p0139	0.534161	NONE	1449	8
p5.00_sc00003_p0140	0.332162	POOR	3414	11
p5.00_sc00003_p0141	0.416139	NONE	1896	2
p5.00_sc00003_p0142	0.61753	NONE	753	7
p5.00_sc00003_p0143	0.5961	NONE	1077	7
p5.00_sc00003_p0144	0.576271	NONE	885	1
p5.00_sc00003_p0145	0.57193	NONE	855	0
p5.00_sc00003_p0146	0.628931	NONE	954	3
p5.00_sc00003_p0147	0.448485	NONE	495	2
p5.00_sc00003_p0148	0.637405	NONE	786	4
p5.00_sc00003_p0149	0.712204	NONE	1647	0
p5.00_sc00003_p0150	0.456311	NONE	309	0
p5.00_sc00003_p0151	0.4375	NONE	384	1
p5.00_sc00003_p0152	0.621444	NONE	1371	0
p5.00_sc00003_p0153	0.426703	NONE	4359	16
p5.00_sc00003_p0154	0.459459	NONE	555	2
p5.00_sc00003_p0155	0.635838	NONE	519	1
p5.00_sc00003_p0156	0.440367	NONE	981	6
p5.00_sc00003_p0157	0.345494	POOR	1398	9
p5.00_sc00003_p0158	0.435691	NONE	1866	1
p5.00_sc00003_p0159	0.545	NONE	600	1
p5.00_sc00003_p0160	0.525773	NONE	1455	2
p5.00_sc00003_p0161	0.468788	NONE	2451	6
p5.00_sc00003_p0162	0.534965	NONE	1716	5
p5.00_sc00003_p0163	0.362832	POOR	339	1
p5.00_sc00003_p0164	0.520089	NONE	1344	1
p5.00_sc00003_p0165	0.328	POOR	2625	14
p5.00_sc00003_p0166	0.666667	NONE	2097	3
p5.00_sc00003_p0167	0.701031	NONE	873	0
p5.00_sc00003_p0168	0.471111	NONE	1350	14
p5.00_sc00003_p0169	0.877358	RICH	318	0
p5.00_sc00003_p0170	0.424812	NONE	1596	5
p5.00_sc00003_p0171	0.42344	NONE	1587	5
p5.00_sc00003_p0172	0.775934	RICH	723	1
p5.00_sc00003_p0173	0.521739	NONE	552	5
p5.00_sc00003_p0174	0.5	NONE	474	1
p5.00_sc00003_p0175	0.561594	NONE	828	1
p5.00_sc00003_p0176	0.845283	RICH	795	0
p5.00_sc00003_p0177	0.510309	NONE	1746	9
p5.00_sc00003_p0178	0.488696	NONE	1725	9
p5.00_sc00003_p0179	0.39267	NONE	573	0
p5.00_sc00003_p0180	0.511551	NONE	909	5
p5.00_sc00003_p0181	0.461853	NONE	2202	8
p5.00_sc00003_p0182	0.539696	NONE	3552	2
p5.00_sc00003_p0183	0.641975	NONE	729	1
p5.00_sc00003_p0184	0.594059	NONE	1212	1
p5.00_sc00003_p0185	0.52958	NONE	3144	7
p5.00_sc00003_p0186	0.733813	NONE	1668	1
p5.00_sc00003_p0187	0.504065	NONE	1476	7
p5.00_sc00003_p0188	0.404412	NONE	408	3
p5.00_sc00003_p0189	0.654412	NONE	1224	1
p5.00_sc00003_p0190	0.650485	NONE	927	1
p5.00_sc00003_p0191	0.425478	NONE	4710	8
p5.00_sc00003_p0192	0.474227	NONE	1746	11
p5.00_sc00003_p0193	0.715556	NONE	1350	4
p5.00_sc00003_p0194	0.428903	NONE	3882	21
p5.00_sc00003_p0195	0.660633	NONE	663	3
p5.00_sc00003_p0196	0.797101	RICH	414	0
p5.00_sc00003_p0197	0.679012	NONE	486	0
p5.00_sc00003_p0198	0.47619	NONE	693	0
p5.00_sc00003_p0199	0.784431	RICH	501	1
p5.00_sc00003_p0200	0.505102	NONE	1176	1
p5.00_sc00003_p0201	0.675472	NONE	795	2
p5.00_sc00003_p0202	0.661702	NONE	1410	2
p5.00_sc00003_p0203	0.804928	RICH	1461	2
p5.00_sc00003_p0204	0.447826	NONE	690	7
p5.00_sc00003_p0205	0.486486	NONE	444	2
p5.00_sc00003_p0206	0.439597	NONE	894	2
p5.00_sc00003_p0207	0.484053	NONE	1599	1
p5.00_sc00003_p0208	0.478836	NONE	1134	1
p5.00_sc00003_p0209	0.635	NONE	600	0
p5.00_sc00003_p0210	0.416667	NONE	2628	1
p5.00_sc00003_p0211	0.568182	NONE	528	3
p5.00_sc00003_p0212	0.404472	NONE	1476	3
p5.00_sc00003_p0213	0.424296	NONE	1704	8
p5.00_sc00003_p0214	0.922747	RICH	699	0
p5.00_sc00003_p0215	0.817987	RICH	1401	1
p5.00_sc00003_p0216	0.444134	NONE	3222	3
p5.00_sc00003_p0217	0.634868	NONE	912	0
p5.00_sc00003_p0218	0.615012	NONE	1239	0
p5.00_sc00003_p0219	0.776358	RICH	1878	0
p5.00_sc00003_p0220	0.810403	RICH	1788	0
p5.00_sc00003_p0221	0.769759	RICH	1746	0
p5.00_sc00003_p0222	0.721239	NONE	678	1
p5.00_sc00003_p0223	0.496533	NONE	2163	4
p5.00_sc00003_p0224	0.5	NONE	738	4
p5.00_sc00003_p0225	0.583012	NONE	1554	0
p5.00_sc00003_p0226	0.649701	NONE	1002	5
p5.00_sc00003_p0227	0.537594	NONE	798	7
p5.00_sc00003_p0228	0.495208	NONE	939	6
p5.00_sc00003_p0229	0.343612	POOR	1362	5
p5.00_sc00003_p0230	0.646688	NONE	951	3
p5.00_sc00003_p0231	0.513158	NONE	456	0
p5.00_sc00003_p0232	0.49635	NONE	411	1
p5.00_sc00003_p0233	0.54428	NONE	1626	0
p5.00_sc00003_p0234	0.589666	NONE	987	2
p5.00_sc00003_p0235	0.585714	NONE	1050	3
p5.00_sc00003_p0236	0.57346	NONE	633	2
p5.00_sc00003_p0237	0.55814	NONE	645	1
p5.00_sc00003_p0238	0.53871	NONE	930	1
p5.00_sc00003_p0239	0.573141	NONE	1251	5
p5.00_sc00003_p0240	0.924883	RICH	639	0
p5.00_sc00003_p0241	0.330709	POOR	381	0
p5.00_sc00003_p0242	0.444215	NONE	1452	4
p5.00_sc00003_p0243	0.586572	NONE	1698	4
p5.00_sc00003_p0244	0.307895	POOR	1140	8
p5.00_sc00003_p0245	0.421338	NONE	1659	12
p5.00_sc00003_p0246	0.473829	NONE	1089	0
p5.00_sc00003_p0247	0.607345	NONE	1062	0
p5.00_sc00003_p0248	0.837209	RICH	1935	0
p5.00_sc00003_p0249	0.469526	NONE	1329	1
p5.00_sc00003_p0250	0.880851	RICH	705	0
p5.00_sc00003_p0251	0.653543	NONE	381	0
p5.00_sc00003_p0252	0.618632	NONE	2061	2
p5.00_sc00003_p0253	0.557471	NONE	522	3
p5.00_sc00003_p0254	0.400277	NONE	2166	10
p5.00_sc00003_p0255	0.411243	NONE	1014	2
p5.00_sc00003_p0256	0.434437	NONE	2265	7
p5.00_sc00003_p0257	0.516923	NONE	975	4
p5.00_sc00003_p0258	0.838832	RICH	2364	2
p5.00_sc00003_p0259	0.637584	NONE	447	2
p5.00_sc00003_p0260	0.665217	NONE	2070	0
p5.00_sc00003_p0261	0.726667	NONE	900	1
p5.00_sc00003_p0262	0.512417	NONE	3624	8
p5.00_sc00003_p0263	0.41954	NONE	1044	8
p5.00_sc00003_p0264	0.580087	NONE	2079	0
p5.00_sc00003_p0265	0.345992	POOR	2133	4
p5.00_sc00003_p0266	0.58467	NONE	1683	0
p5.00_sc00003_p0267	0.42735	NONE	1755	0
p5.00_sc00003_p0268	0.392523	NONE	1605	0
p5.00_sc00003_p0269	0.449102	NONE	1503	2
p5.00_sc00003_p0270	0.373913	NONE	345	1
p5.00_sc00003_p0271	0.641084	NONE	1329	2
p5.00_sc00003_p0272	0.677885	NONE	624	2
p5.00_sc00003_p0273	0.385093	NONE	1932	10
p5.00_sc00003_p0274	0.74122	NONE	1623	3
p5.00_sc00003_p0275	0.360908	POOR	4098	22
p5.00_sc00003_p0276	0.417191	NONE	1431	9
p5.00_sc00003_p0277	0.366516	POOR	663	2
p5.00_sc00003_p0278	0.344411	POOR	993	8
p5.00_sc00003_p0279	0.5	NONE	906	2
p5.00_sc00003_p0280	0.466535	NONE	1524	1
p5.00_sc00003_p0281	0.599617	NONE	1566	1
p5.00_sc00003_p0282	0.455782	NONE	441	3
p5.00_sc00003_p0283	0.575092	NONE	819	0
p5.00_sc00003_p0284	0.619355	NONE	465	1
p5.00_sc00003_p0285	0.497537	NONE	609	1
p5.00_sc00003_p0286	0.586387	NONE	573	0
p5.00_sc00003_p0287	0.425087	NONE	1722	1
p5.00_sc00003_p0288	0.527094	NONE	609	3
p5.00_sc00003_p0289	0.39243	NONE	1506	12
p5.00_sc00003_p0290	0.439636	NONE	2634	1
p5.00_sc00003_p0291	0.372141	POOR	1443	13
p5.00_sc00003_p0292	0.475059	NONE	1263	3
p5.00_sc00003_p0293	0.639706	NONE	408	0
p5.00_sc00003_p0294	0.792285	RICH	2022	0
p5.00_sc00003_p0295	0.489305	NONE	1122	0
p5.00_sc00003_p0296	0.630769	NONE	1170	0
p5.00_sc00003_p0297	0.675214	NONE	1053	2
p5.00_sc00003_p0298	0.564565	NONE	1998	8
p5.00_sc00003_p0299	0.396247	NONE	2718	8
p5.00_sc00003_p0300	0.641892	NONE	444	3
p5.00_sc00003_p0301	0.588608	NONE	474	2
p5.00_sc00003_p0302	0.46	NONE	1050	6
p5.00_sc00003_p0303	0.465636	NONE	1746	6
p5.00_sc00003_p0304	0.701961	NONE	765	2
p5.00_sc00003_p0305	0.831933	RICH	357	0
p5.00_sc00003_p0306	0.374101	NONE	417	3
p5.00_sc00003_p0307	0.714286	NONE	357	0
p5.00_sc00003_p0308	0.762712	RICH	354	0
p5.00_sc00003_p0309	0.727273	NONE	792	1
p5.00_sc00003_p0310	0.425	NONE	720	4
p5.00_sc00003_p0311	0.522727	NONE	1584	3
p5.00_sc00003_p0312	0.589011	NONE	1365	4
p5.00_sc00003_p0313	0.475059	NONE	1263	7
p5.00_sc00003_p0314	0.493506	NONE	693	6
p5.00_sc00003_p0315	0.380952	NONE	945	3
p5.00_sc00003_p0316	0.409231	NONE	975	2
p5.00_sc00003_p0317	0.434783	NONE	1863	11
p5.00_sc00003_p0318	0.462963	NONE	972	2
p5.00_sc00003_p0319	0.530547	NONE	933	2
p5.00_sc00003_p0320	0.390845	NONE	1704	9
p5.00_sc00003_p0321	0.661836	NONE	621	4
p5.00_sc00003_p0322	0.38191	NONE	3582	7
p5.00_sc00003_p0323	0.377374	NONE	3633	6
p5.00_sc00003_p0324	0.453368	NONE	1158	1
p5.00_sc00003_p0325	0.607535	NONE	1911	0
p5.00_sc00003_p0326	0.398887	NONE	1617	6
p5.00_sc00003_p0327	0.364017	POOR	2151	1
p5.00_sc00003_p0328	0.410822	NONE	1497	3
p5.00_sc00003_p0329	0.589404	NONE	1359	4
p5.00_sc00003_p0330	0.455696	NONE	948	5
p5.00_sc00003_p0331	0.487805	NONE	369	0
p5.00_sc00003_p0332	0.402041	NONE	1470	9
p5.00_sc00003_p0333	0.415808	NONE	1746	4
p5.00_sc00003_p0334	0.556086	NONE	1257	6
p5.00_sc00003_p0335	0.447826	NONE	690	5
p5.00_sc00003_p0336	0.321285	POOR	747	5
p5.00_sc00003_p0337	0.44186	NONE	516	5
p5.00_sc00003_p0338	0.35	POOR	840	6
p5.00_sc00003_p0339	0.421986	NONE	846	6
p5.00_sc00003_p0340	0.434783	NONE	828	0
p5.00_sc00003_p0341	0.466377	NONE	1383	5
p5.00_sc00003_p0342	0.386861	NONE	1233	3
p5.00_sc00003_p0343	0.461783	NONE	942	0
p5.00_sc00003_p0344	0.391466	NONE	1617	0
p5.00_sc00003_p0345	0.424015	NONE	1599	0
p5.00_sc00003_p0346	0.385714	NONE	1260	4
p5.00_sc00003_p0347	0.355227	POOR	3243	5
p5.00_sc00003_p0348	0.935484	RICH	558	0
p5.00_sc00003_p0349	0.633188	NONE	687	0
p5.00_sc00003_p0350	0.366795	POOR	777	0
p5.00_sc00003_p0351	0.747554	NONE	1533	1
p5.00_sc00003_p0352	0.902439	RICH	615	0
p5.00_sc00003_p0353	0.473684	NONE	1368	7
p5.00_sc00003_p0354	0.592105	NONE	912	7
p5.00_sc00003_p0355	0.40367	NONE	327	0
p5.00_sc00003_p0356	0.478723	NONE	564	0
p5.00_sc00003_p0357	0.72242	NONE	843	0
p5.00_sc00003_p0358	0.380357	NONE	1680	8
p5.00_sc00003_p0359	0.780374	RICH	642	1
p5.00_sc00003_p0360	0.542056	NONE	642	1
p5.00_sc00003_p0361	0.506667	NONE	450	1
p5.00_sc00003_p0362	0.569444	NONE	648	1
p5.00_sc00003_p0363	0.777778	RICH	351	1
p5.00_sc00003_p0364	0.49763	NONE	1266	9
p5.00_sc00003_p0365	0.40367	NONE	654	5
p5.00_sc00003_p0366	0.846247	RICH	2478	2
p5.00_sc00003_p0367	0.863369	RICH	2547	2
p5.00_sc00003_p0368	0.819022	RICH	2271	1
p5.00_sc00003_p0369	0.451737	NONE	777	7
p5.00_sc00003_p0370	0.648903	NONE	957	1
p5.00_sc00003_p0371	0.361635	POOR	954	6
p5.00_sc00003_p0372	0.416185	NONE	1557	4
p5.00_sc00003_p0373	0.838768	RICH	1656	2
p5.00_sc00003_p0374	0.473154	NONE	1788	11
p5.00_sc00003_p0375	0.377049	NONE	366	3
p5.00_sc00003_p0376	0.413333	NONE	675	1
p5.00_sc00003_p0377	0.367618	POOR	4521	22
p5.00_sc00003_p0378	0.370019	POOR	1581	10
p5.00_sc00003_p0379	0.408922	NONE	807	4
p5.00_sc00003_p0380	0.354271	POOR	1194	14
p5.00_sc00003_p0381	0.343328	POOR	2001	12
p5.00_sc00003_p0382	0.747956	NONE	2202	9
p5.00_sc00003_p0383	0.449612	NONE	774	4
p5.00_sc00003_p0384	0.380282	NONE	639	2
p5.00_sc00003_p0385	0.376623	NONE	693	1
p5.00_sc00003_p0386	0.596364	NONE	1650	0
p5.00_sc00003_p0387	0.591045	NONE	1005	1
p5.00_sc00003_p0388	0.596491	NONE	1026	2
p5.00_sc00003_p0389	0.56658	NONE	1149	2
p5.00_sc00003_p0390	0.544199	NONE	1086	2
p5.00_sc00003_p0391	0.443662	NONE	426	0
p5.00_sc00003_p0392	0.468908	NONE	1785	1
p5.00_sc00003_p0393	0.653704	NONE	1620	0
p5.00_sc00003_p0394	0.466192	NONE	843	4
p5.00_sc00003_p0395	0.405248	NONE	1029	6
p5.00_sc00003_p0396	0.420732	NONE	492	3
p5.00_sc00003_p0397	0.465708	NONE	2712	4
p5.00_sc00003_p0398	0.55	NONE	1140	2
p5.00_sc00003_p0399	0.369369	POOR	666	4
p5.00_sc00003_p0400	0.570093	NONE	321	0
p5.00_sc00003_p0401	0.586572	NONE	1698	1
p5.00_sc00003_p0402	0.436647	NONE	1539	1
p5.00_sc00003_p0403	0.620536	NONE	672	0
p5.00_sc00003_p0404	0.359903	POOR	1242	5
p5.00_sc00003_p0405	0.613208	NONE	2226	1
p5.00_sc00003_p0406	0.542406	NONE	1521	2
p5.00_sc00003_p0407	0.402367	NONE	1014	0
p5.00_sc00003_p0408	0.450413	NONE	726	3
p5.00_sc00003_p0409	0.571429	NONE	693	1
p5.00_sc00003_p0410	0.48643	NONE	1437	1
p5.00_sc00003_p0411	0.387701	NONE	1122	9
p5.00_sc00003_p0412	0.472175	NONE	1779	0
p5.00_sc00003_p0413	0.504554	NONE	1647	7
p5.00_sc00003_p0414	0.51634	NONE	918	4
p5.00_sc00003_p0415	0.424342	NONE	912	2
p5.00_sc00003_p0416	0.531532	NONE	333	2
p5.00_sc00003_p0417	0.533688	NONE	1692	1
p5.00_sc00003_p0418	0.391579	NONE	1425	6
p5.00_sc00003_p0419	0.383333	NONE	360	6
p5.00_sc00003_p0420	0.369748	POOR	714	8
p5.00_sc00003_p0421	0.364217	POOR	1878	11
p5.00_sc00003_p0422	0.411123	NONE	2751	28
p5.00_sc00003_p0423	0.579477	NONE	1491	6
p5.00_sc00003_p0424	0.763636	RICH	1155	3
p5.00_sc00003_p0425	0.371517	POOR	969	8
p5.00_sc00003_p0426	0.534328	NONE	1005	5
p5.00_sc00003_p0427	0.532738	NONE	1008	5
p5.00_sc00003_p0428	0.414634	NONE	1722	7
p5.00_sc00003_p0429	0.568862	NONE	1002	2
p5.00_sc00003_p0430	0.468966	NONE	435	2
p5.00_sc00003_p0431	0.460606	NONE	495	4
p5.00_sc00003_p0432	0.415827	NONE	2085	2
p5.00_sc00003_p0433	0.399651	NONE	1719	0
p5.00_sc00003_p0434	0.406716	NONE	804	4
p5.00_sc00003_p0435	0.61658	NONE	579	0
p5.00_sc00003_p0436	0.539823	NONE	339	3
p5.00_sc00003_p0437	0.478673	NONE	633	2
p5.00_sc00003_p0438	0.65625	NONE	768	2
p5.00_sc00003_p0439	0.394578	NONE	996	5
p5.00_sc00003_p0440	0.591133	NONE	1827	0
p5.00_sc00003_p0441	0.512676	NONE	1065	0
p5.00_sc00003_p0442	0.408745	NONE	1578	9
p5.00_sc00003_p0443	0.861702	RICH	846	0
p5.00_sc00003_p0444	0.318911	POOR	4299	1
p5.00_sc00003_p0445	0.324775	POOR	2337	2
p5.00_sc00003_p0446	0.477212	NONE	1119	5
p5.00_sc00003_p0447	0.804651	RICH	645	0
p5.00_sc00003_p0448	0.43379	NONE	657	6
p5.00_sc00003_p0449	0.397548	NONE	1713	1
p5.00_sc00004_p0001	0.825513	RICH	2046	13
p5.00_sc00004_p0002	0.558528	NONE	1794	4
p5.00_sc00004_p0003	0.718121	NONE	894	1
p5.00_sc00004_p0004	0.432976	NONE	2238	9
p5.00_sc00004_p0005	0.568421	NONE	570	0
p5.00_sc00004_p0006	0.867008	RICH	1173	1
p5.00_sc00004_p0007	0.88685	RICH	981	0
p5.00_sc00004_p0008	0.378007	NONE	873	10
p5.00_sc00004_p0009	0.337687	POOR	3216	5
p5.00_sc00004_p0010	0.659319	NONE	1497	9
p5.00_sc00004_p0011	0.518072	NONE	498	0
p5.00_sc00004_p0012	0.557746	NONE	1065	0
p5.00_sc00004_p0013	0.772436	RICH	936	0
p5.00_sc00004_p0014	0.317181	POOR	2724	14
p5.00_sc00004_p0015	0.609302	NONE	645	4
p5.00_sc00004_p0016	0.54026	NONE	1155	3
p5.00_sc00004_p0017	0.364138	POOR	2175	5
p5.00_sc00004_p0018	0.498276	NONE	1740	6
p5.00_sc00004_p0019	0.402852	NONE	1683	4
p5.00_sc00004_p0020	0.669118	NONE	408	1
p5.00_sc00004_p0021	0.438272	NONE	1944	3
p5.00_sc00004_p0022	0.41206	NONE	597	1
p5.00_sc00004_p0023	0.390173	NONE	1038	2
p5.00_sc00004_p0024	0.585875	NONE	1869	7
p5.00_sc00004_p0025	0.54078	NONE	1692	10
p5.00_sc00004_p0026	0.401826	NONE	657	4
p5.00_sc00004_p0027	0.686636	NONE	651	0
p5.00_sc00004_p0028	0.403385	NONE	2127	6
p5.00_sc00004_p0029	0.389423	NONE	624	6
p5.00_sc00004_p0030	0.387387	NONE	999	7
p5.00_sc00004_p0031	0.432787	NONE	1830	5
p5.00_sc00004_p0032	0.337596	POOR	3519	6
p5.00_sc00004_p0033	0.485294	NONE	1224	3
p5.00_sc00004_p0034	0.78607	RICH	603	1
p5.00_sc00004_p0035	0.661017	NONE	354	1
p5.00_sc00004_p0036	0.659529	NONE	1401	3
p5.00_sc00004_p0037	0.616246	NONE	1071	5
p5.00_sc00004_p0038	0.564815	NONE	648	1
p5.00_sc00004_p0039	0.44868	NONE	1023	4
p5.00_sc00004_p0040	0.457516	NONE	1836	5
p5.00_sc00004_p0041	0.341232	POOR	633	2
p5.00_sc00004_p0042	0.803681	RICH	489	0
p5.00_sc00004_p0043	0.471698	NONE	1113	4
p5.00_sc00004_p0044	0.429603	NONE	831	8
p5.00_sc00004_p0045	0.424	NONE	375	4
p5.00_sc00004_p0046	0.373585	NONE	795	7
p5.00_sc00004_p0047	0.40625	NONE	960	6
p5.00_sc00004_p0048	0.393443	NONE	549	1
p5.00_sc00004_p0049	0.412429	NONE	531	0
p5.00_sc00004_p0050	0.411321	NONE	795	1
p5.00_sc00004_p0051	0.429825	NONE	684	2
p5.00_sc00004_p0052	0.475222	NONE	2361	0
p5.00_sc00004_p0053	0.425641	NONE	3510	8
p5.00_sc00004_p0054	0.398601	NONE	1716	12
p5.00_sc00004_p0055	0.5	NONE	930	7
p5.00_sc00004_p0056	0.367542	POOR	1257	9
p5.00_sc00004_p0057	0.406143	NONE	879	11
p5.00_sc00004_p0058	0.493023	NONE	645	11
p5.00_sc00004_p0059	0.554348	NONE	828	0
p5.00_sc00004_p0060	0.475073	NONE	2046	4
p5.00_sc00004_p0061	0.396321	NONE	1794	17
p5.00_sc00004_p0062	0.57197	NONE	792	2
p5.00_sc00004_p0063	0.552553	NONE	999	8
p5.00_sc00004_p0064	0.643357	NONE	429	1
p5.00_sc00004_p0065	0.411765	NONE	663	2
p5.00_sc00004_p0066	0.74386	NONE	855	2
p5.00_sc00004_p0067	0.842818	RICH	1107	1
p5.00_sc00004_p0068	0.472851	NONE	1326	5
p5.00_sc00004_p0069	0.825175	RICH	429	0
p5.00_sc00004_p0070	0.572115	NONE	624	1
p5.00_sc00004_p0071	0.418699	NONE	3690	6
p5.00_sc00004_p0072	0.454296	NONE	3282	9
p5.00_sc00004_p0073	0.48855	NONE	393	1
p5.00_sc00004_p0074	0.703971	NONE	831	0
p5.00_sc00004_p0075	0.439842	NONE	1521	3
p5.00_sc00004_p0076	0.672348	NONE	1584	1
p5.00_sc00004_p0077	0.658363	NONE	843	3
p5.00_sc00004_p0078	0.606557	NONE	549	0
[truncated: 24,060 more rows]

## Sheet: GC3_GO
Gene model ID	GOSLIM_ID	KEYWORD_CATEGORY	GOSLIM_TERM	GC3	STATUS
p5.00_sc00007_p0004	GO:0005623	C	cell	0.633721	NONE
p5.00_sc00007_p0024	GO:0008150	P	biological_process	0.369906	POOR
p5.00_sc00033_p0080	GO:0003677	F	DNA binding	0.364192	POOR
p5.00_sc00033_p0080	GO:0000003	P	reproduction	0.364192	POOR
p5.00_sc00003_p0246	GO:0006950	P	response to stress	0.473829	NONE
p5.00_sc00033_p0084	GO:0008150	P	biological_process	0.428	NONE
p5.00_sc00003_p0249	GO:0008150	P	biological_process	0.469526	NONE
p5.00_sc00001_p0209	GO:0009653	P	anatomical structure morphogenesis	0.381022	NONE
p5.00_sc00001_p0217	GO:0009987	P	cellular process	0.344235	POOR
p5.00_sc00008_p0332	GO:0005488	F	binding	0.69281	NONE
p5.00_sc00008_p0332	GO:0006950	P	response to stress	0.69281	NONE
p5.00_sc00121_p0046	GO:0009628	P	response to abiotic stimulus	0.553812	NONE
p5.00_sc00121_p0011	GO:0003700	F	sequence-specific DNA binding transcription factor	0.596774	NONE
p5.00_sc00135_p0027	GO:0005623	C	cell	0.615646	NONE
p5.00_sc00034_p0073	GO:0005515	F	protein binding	0.46384	NONE
p5.00_sc00034_p0072	GO:0003700	F	sequence-specific DNA binding transcription factor	0.534884	NONE
p5.00_sc00059_p0110	GO:0003674	F	molecular_function	0.637527	NONE
p5.00_sc00001_p0203	GO:0016740	F	transferase activity	0.348606	POOR
p5.00_sc00135_p0045	GO:0005886	C	plasma membrane	0.432	NONE
p5.00_sc00120_p0052	GO:0008150	P	biological_process	0.386912	NONE
p5.00_sc00065_p0093	GO:0009719	P	response to endogenous stimulus	0.449631	NONE
p5.00_sc00065_p0093	GO:0008152	P	metabolic process	0.449631	NONE
p5.00_sc00065_p0093	GO:0006464	P	protein modification process	0.449631	NONE
p5.00_sc00065_p0093	GO:0009653	P	anatomical structure morphogenesis	0.449631	NONE
p5.00_sc00025_p0003	GO:0003676	F	nucleic acid binding	0.490347	NONE
p5.00_sc00061_p0036	GO:0005634	C	nucleus	0.531157	NONE
p5.00_sc00001_p0705	GO:0005488	F	binding	0.419118	NONE
p5.00_sc00008_p0149	GO:0003674	F	molecular_function	0.457143	NONE
p5.00_sc00001_p0720	GO:0016740	F	transferase activity	0.609453	NONE
p5.00_sc00058_p0044	GO:0016020	C	membrane	0.616368	NONE
p5.00_sc00061_p0029	GO:0005975	P	carbohydrate metabolic process	0.634328	NONE
p5.00_sc00139_p0003	GO:0005488	F	binding	0.446374	NONE
p5.00_sc00139_p0002	GO:0000003	P	reproduction	0.378313	NONE
p5.00_sc03355_p0001	GO:0009791	P	post-embryonic development	0.620748	NONE
p5.00_sc03803_p0001	GO:0005829	C	cytosol	0.40824	NONE
p5.00_sc00009_p0113	GO:0009628	P	response to abiotic stimulus	0.511494	NONE
p5.00_sc00065_p0057	GO:0005575	C	cellular_component	0.611702	NONE
p5.00_sc00065_p0057	GO:0009058	P	biosynthetic process	0.611702	NONE
p5.00_sc00065_p0057	GO:0009653	P	anatomical structure morphogenesis	0.611702	NONE
p5.00_sc00001_p0255	GO:0003700	F	sequence-specific DNA binding transcription factor	0.745238	NONE
p5.00_sc00254_p0041	GO:0009791	P	post-embryonic development	0.644068	NONE
p5.00_sc00065_p0057	GO:0008150	P	biological_process	0.611702	NONE
p5.00_sc00050_p0029	GO:0005623	C	cell	0.574176	NONE
p5.00_sc00028_p0132	GO:0005623	C	cell	0.560784	NONE
p5.00_sc00001_p0267	GO:0016787	F	hydrolase activity	0.536785	NONE
p5.00_sc00058_p0040	GO:0006950	P	response to stress	0.83045	RICH
p5.00_sc00001_p0732	GO:0009628	P	response to abiotic stimulus	0.864564	RICH
p5.00_sc23338_p0001	GO:0005575	C	cellular_component	0.496503	NONE
p5.00_sc23338_p0001	GO:0040029	P	regulation of gene expression, epigenetic	0.496503	NONE
p5.00_sc35103_p0001	GO:0006259	P	DNA metabolic process	0.531469	NONE
p5.00_sc00001_p0733	GO:0003824	F	catalytic activity	0.787719	RICH
p5.00_sc00001_p0733	GO:0009628	P	response to abiotic stimulus	0.787719	RICH
p5.00_sc00039_p0002	GO:0006629	P	lipid metabolic process	0.471023	NONE
p5.00_sc00105_p0085	GO:0005829	C	cytosol	0.582036	NONE
p5.00_sc00406_p0002	GO:0009719	P	response to endogenous stimulus	0.490172	NONE
p5.00_sc00039_p0002	GO:0009719	P	response to endogenous stimulus	0.471023	NONE
p5.00_sc00105_p0085	GO:0009719	P	response to endogenous stimulus	0.582036	NONE
p5.00_sc00406_p0002	GO:0005634	C	nucleus	0.490172	NONE
p5.00_sc00105_p0085	GO:0005737	C	cytoplasm	0.582036	NONE
p5.00_sc00220_p0002	GO:0006950	P	response to stress	0.535168	NONE
p5.00_sc00220_p0002	GO:0003824	F	catalytic activity	0.535168	NONE
p5.00_sc00368_p0004	GO:0008152	P	metabolic process	0.509946	NONE
p5.00_sc00533_p0002	GO:0030154	P	cell differentiation	0.42053	NONE
p5.00_sc00533_p0002	GO:0016043	P	cellular component organization	0.42053	NONE
p5.00_sc00368_p0004	GO:0016043	P	cellular component organization	0.509946	NONE
p5.00_sc00220_p0020	GO:0006810	P	transport	0.453242	NONE
p5.00_sc00220_p0021	GO:0005215	F	transporter activity	0.460689	NONE
p5.00_sc00220_p0020	GO:0016020	C	membrane	0.453242	NONE
p5.00_sc00001_p0681	GO:0009056	P	catabolic process	0.450128	NONE
p5.00_sc00058_p0054	GO:0009058	P	biosynthetic process	0.403423	NONE
p5.00_sc00008_p0172	GO:0009987	P	cellular process	0.391101	NONE
p5.00_sc00001_p0684	GO:0006629	P	lipid metabolic process	0.421842	NONE
p5.00_sc00001_p0689	GO:0008152	P	metabolic process	0.501558	NONE
p5.00_sc00001_p0698	GO:0000166	F	nucleotide binding	0.380694	NONE
p5.00_sc00025_p0003	GO:0000166	F	nucleotide binding	0.490347	NONE
p5.00_sc00025_p0003	GO:0005737	C	cytoplasm	0.490347	NONE
p5.00_sc00003_p0263	GO:0006464	P	protein modification process	0.41954	NONE
p5.00_sc00003_p0302	GO:0005794	C	Golgi apparatus	0.46	NONE
p5.00_sc00015_p0034	GO:0005794	C	Golgi apparatus	0.421203	NONE
p5.00_sc00007_p0118	GO:0005634	C	nucleus	0.43609	NONE
p5.00_sc00007_p0118	GO:0009058	P	biosynthetic process	0.43609	NONE
p5.00_sc00007_p0118	GO:0006464	P	protein modification process	0.43609	NONE
p5.00_sc00007_p0118	GO:0009536	C	plastid	0.43609	NONE
p5.00_sc00007_p0118	GO:0005886	C	plasma membrane	0.43609	NONE
p5.00_sc00033_p0135	GO:0008150	P	biological_process	0.438515	NONE
p5.00_sc00033_p0137	GO:0005488	F	binding	0.518367	NONE
p5.00_sc00135_p0076	GO:0003723	F	RNA binding	0.484375	NONE
p5.00_sc00001_p0229	GO:0006810	P	transport	0.580808	NONE
p5.00_sc00001_p0240	GO:0016020	C	membrane	0.530172	NONE
p5.00_sc01041_p0002	GO:0005634	C	nucleus	0.358511	POOR
p5.00_sc00026_p0018	GO:0005634	C	nucleus	0.354286	POOR
p5.00_sc02475_p0002	GO:0008152	P	metabolic process	0.349904	POOR
p5.00_sc02475_p0002	GO:0040029	P	regulation of gene expression, epigenetic	0.349904	POOR
p5.00_sc00012_p0022	GO:0006139	P	nucleobase, nucleoside, nucleotide and nucleic aci	0.343523	POOR
p5.00_sc00001_p0280	GO:0009058	P	biosynthetic process	0.550201	NONE
p5.00_sc00050_p0041	GO:0006810	P	transport	0.390374	NONE
p5.00_sc00018_p0103	GO:0009058	P	biosynthetic process	0.470752	NONE
p5.00_sc00018_p0103	GO:0006139	P	nucleobase, nucleoside, nucleotide and nucleic aci	0.470752	NONE
p5.00_sc00001_p0733	GO:0007275	P	multicellular organismal development	0.787719	RICH
p5.00_sc00017_p0121	GO:0009987	P	cellular process	0.607362	NONE
p5.00_sc00103_p0123	GO:0009987	P	cellular process	0.614907	NONE
p5.00_sc00103_p0123	GO:0009791	P	post-embryonic development	0.614907	NONE
p5.00_sc00103_p0123	GO:0016043	P	cellular component organization	0.614907	NONE
p5.00_sc00001_p0736	GO:0009987	P	cellular process	0.548287	NONE
p5.00_sc00058_p0020	GO:0005975	P	carbohydrate metabolic process	0.501171	NONE
p5.00_sc00001_p0767	GO:0009791	P	post-embryonic development	0.468384	NONE
p5.00_sc00001_p0762	GO:0003676	F	nucleic acid binding	0.434028	NONE
p5.00_sc00058_p0022	GO:0009536	C	plastid	0.407534	NONE
p5.00_sc00001_p0759	GO:0009536	C	plastid	0.395745	NONE
p5.00_sc00058_p0022	GO:0009628	P	response to abiotic stimulus	0.407534	NONE
p5.00_sc00001_p0755	GO:0003674	F	molecular_function	0.379394	NONE
p5.00_sc00001_p0753	GO:0005634	C	nucleus	0.505085	NONE
p5.00_sc00001_p0753	GO:0009653	P	anatomical structure morphogenesis	0.505085	NONE
p5.00_sc00058_p0026	GO:0007275	P	multicellular organismal development	0.542986	NONE
p5.00_sc00001_p0753	GO:0003676	F	nucleic acid binding	0.505085	NONE
p5.00_sc00058_p0026	GO:0003676	F	nucleic acid binding	0.542986	NONE
p5.00_sc00058_p0026	GO:0005488	F	binding	0.542986	NONE
p5.00_sc00018_p0053	GO:0007275	P	multicellular organismal development	0.430952	NONE
p5.00_sc00059_p0148	GO:0016787	F	hydrolase activity	0.429762	NONE
p5.00_sc00001_p0363	GO:0006139	P	nucleobase, nucleoside, nucleotide and nucleic aci	0.424641	NONE
p5.00_sc00001_p0394	GO:0009987	P	cellular process	0.44382	NONE
p5.00_sc00001_p0394	GO:0009536	C	plastid	0.44382	NONE
p5.00_sc00001_p0397	GO:0007165	P	signal transduction	0.418269	NONE
p5.00_sc00018_p0034	GO:0000166	F	nucleotide binding	0.447115	NONE
p5.00_sc00001_p0437	GO:0005575	C	cellular_component	0.453461	NONE
p5.00_sc00050_p0154	GO:0005739	C	mitochondrion	0.402913	NONE
p5.00_sc00001_p0445	GO:0008152	P	metabolic process	0.368224	POOR
p5.00_sc00001_p0445	GO:0009536	C	plastid	0.368224	POOR
p5.00_sc00001_p0748	GO:0009719	P	response to endogenous stimulus	0.883459	RICH
p5.00_sc00141_p0014	GO:0016020	C	membrane	0.407595	NONE
p5.00_sc00001_p0742	GO:0005576	C	extracellular region	0.504875	NONE
p5.00_sc00001_p0742	GO:0005618	C	cell wall	0.504875	NONE
p5.00_sc00001_p0742	GO:0009536	C	plastid	0.504875	NONE
p5.00_sc00001_p0774	GO:0009058	P	biosynthetic process	0.851064	RICH
p5.00_sc00001_p0778	GO:0008150	P	biological_process	0.377939	NONE
p5.00_sc00018_p0227	GO:0009058	P	biosynthetic process	0.471264	NONE
p5.00_sc00028_p0007	GO:0006139	P	nucleobase, nucleoside, nucleotide and nucleic aci	0.492481	NONE
p5.00_sc00028_p0007	GO:0009536	C	plastid	0.492481	NONE
p5.00_sc00039_p0095	GO:0005654	C	nucleoplasm	0.354037	POOR
p5.00_sc00039_p0095	GO:0000003	P	reproduction	0.354037	POOR
p5.00_sc00220_p0027	GO:0005618	C	cell wall	0.422492	NONE
p5.00_sc00220_p0027	GO:0009628	P	response to abiotic stimulus	0.422492	NONE
p5.00_sc00018_p0266	GO:0009991	P	response to extracellular stimulus	0.488889	NONE
p5.00_sc00220_p0044	GO:0005215	F	transporter activity	0.422388	NONE
p5.00_sc00220_p0052	GO:0016740	F	transferase activity	0.619433	NONE
p5.00_sc00220_p0053	GO:0016740	F	transferase activity	0.613682	NONE
p5.00_sc00220_p0051	GO:0005575	C	cellular_component	0.61753	NONE
p5.00_sc00220_p0051	GO:0008152	P	metabolic process	0.61753	NONE
p5.00_sc00220_p0050	GO:0005575	C	cellular_component	0.638444	NONE
p5.00_sc00103_p0049	GO:0005575	C	cellular_component	0.746964	NONE
p5.00_sc00105_p0057	GO:0005575	C	cellular_component	0.544355	NONE
p5.00_sc00103_p0049	GO:0009987	P	cellular process	0.746964	NONE
p5.00_sc01560_p0002	GO:0009987	P	cellular process	0.569061	NONE
p5.00_sc02023_p0001	GO:0006139	P	nucleobase, nucleoside, nucleotide and nucleic aci	0.510929	NONE
p5.00_sc00070_p0079	GO:0009536	C	plastid	0.59802	NONE
p5.00_sc00084_p0117	GO:0005773	C	vacuole	0.380567	NONE
p5.00_sc00069_p0047	GO:0005575	C	cellular_component	0.405263	NONE
p5.00_sc00069_p0054	GO:0006139	P	nucleobase, nucleoside, nucleotide and nucleic aci	0.502901	NONE
p5.00_sc00003_p0020	GO:0003674	F	molecular_function	0.472222	NONE
p5.00_sc00069_p0054	GO:0009719	P	response to endogenous stimulus	0.502901	NONE
p5.00_sc00069_p0061	GO:0003674	F	molecular_function	0.427273	NONE
p5.00_sc00003_p0027	GO:0005576	C	extracellular region	0.402597	NONE
p5.00_sc00099_p0042	GO:0005975	P	carbohydrate metabolic process	0.388235	NONE
p5.00_sc00003_p0027	GO:0009628	P	response to abiotic stimulus	0.402597	NONE
p5.00_sc00003_p0027	GO:0008152	P	metabolic process	0.402597	NONE
p5.00_sc00099_p0042	GO:0003824	F	catalytic activity	0.388235	NONE
p5.00_sc00003_p0027	GO:0003824	F	catalytic activity	0.402597	NONE
p5.00_sc00003_p0027	GO:0008150	P	biological_process	0.402597	NONE
p5.00_sc00099_p0042	GO:0009987	P	cellular process	0.388235	NONE
p5.00_sc00003_p0027	GO:0005773	C	vacuole	0.402597	NONE
p5.00_sc00099_p0042	GO:0016020	C	membrane	0.388235	NONE
p5.00_sc00253_p0011	GO:0009536	C	plastid	0.443946	NONE
p5.00_sc00057_p0043	GO:0009987	P	cellular process	0.440789	NONE
p5.00_sc01211_p0002	GO:0016020	C	membrane	0.548718	NONE
p5.00_sc00046_p0023	GO:0009791	P	post-embryonic development	0.375643	NONE
p5.00_sc00130_p0011	GO:0005886	C	plasma membrane	0.371429	POOR
p5.00_sc00069_p0067	GO:0009987	P	cellular process	0.34107	POOR
p5.00_sc00099_p0048	GO:0030154	P	cell differentiation	0.383764	NONE
p5.00_sc00200_p0005	GO:0016740	F	transferase activity	0.471264	NONE
p5.00_sc00069_p0078	GO:0005783	C	endoplasmic reticulum	0.481203	NONE
p5.00_sc00200_p0005	GO:0009058	P	biosynthetic process	0.471264	NONE
p5.00_sc00200_p0005	GO:0009987	P	cellular process	0.471264	NONE
p5.00_sc00069_p0078	GO:0005886	C	plasma membrane	0.481203	NONE
p5.00_sc00059_p0005	GO:0016301	F	kinase activity	0.352941	POOR
p5.00_sc00059_p0005	GO:0009987	P	cellular process	0.352941	POOR
p5.00_sc00059_p0005	GO:0005730	C	nucleolus	0.352941	POOR
p5.00_sc00001_p0100	GO:0030154	P	cell differentiation	0.478261	NONE
p5.00_sc00001_p0095	GO:0008150	P	biological_process	0.567391	NONE
p5.00_sc00084_p0023	GO:0016787	F	hydrolase activity	0.402154	NONE
p5.00_sc00084_p0112	GO:0003674	F	molecular_function	0.553506	NONE
p5.00_sc00001_p0005	GO:0000166	F	nucleotide binding	0.416667	NONE
p5.00_sc00001_p0018	GO:0016301	F	kinase activity	0.583732	NONE
p5.00_sc00039_p0115	GO:0003674	F	molecular_function	0.407092	NONE
p5.00_sc12387_p0001	GO:0006950	P	response to stress	0.521186	NONE
p5.00_sc00001_p0401	GO:0016020	C	membrane	0.476852	NONE
p5.00_sc00050_p0121	GO:0005777	C	peroxisome	0.47907	NONE
p5.00_sc00116_p0095	GO:0008152	P	metabolic process	0.678233	NONE
p5.00_sc00001_p0408	GO:0000166	F	nucleotide binding	0.537143	NONE
p5.00_sc00001_p0410	GO:0003677	F	DNA binding	0.34153	POOR
p5.00_sc00050_p0130	GO:0009058	P	biosynthetic process	0.344007	POOR
p5.00_sc00050_p0132	GO:0003674	F	molecular_function	0.60381	NONE
p5.00_sc00050_p0132	GO:0005575	C	cellular_component	0.60381	NONE
p5.00_sc00001_p0414	GO:0006810	P	transport	0.387665	NONE
p5.00_sc00001_p0414	GO:0009987	P	cellular process	0.387665	NONE
p5.00_sc00050_p0135	GO:0005794	C	Golgi apparatus	0.386861	NONE
p5.00_sc00001_p0414	GO:0005215	F	transporter activity	0.387665	NONE
p5.00_sc00050_p0135	GO:0005886	C	plasma membrane	0.386861	NONE
p5.00_sc00001_p0423	GO:0005575	C	cellular_component	0.459334	NONE
p5.00_sc00075_p0139	GO:0000166	F	nucleotide binding	0.466969	NONE
p5.00_sc00001_p0423	GO:0000166	F	nucleotide binding	0.459334	NONE
p5.00_sc00169_p0034	GO:0006950	P	response to stress	0.459313	NONE
p5.00_sc00169_p0034	GO:0009791	P	post-embryonic development	0.459313	NONE
p5.00_sc00024_p0055	GO:0005634	C	nucleus	0.380645	NONE
p5.00_sc00024_p0055	GO:0009791	P	post-embryonic development	0.380645	NONE
p5.00_sc00024_p0055	GO:0009628	P	response to abiotic stimulus	0.380645	NONE
p5.00_sc00024_p0054	GO:0003824	F	catalytic activity	0.415541	NONE
p5.00_sc00364_p0001	GO:0009987	P	cellular process	0.382055	NONE
p5.00_sc00139_p0024	GO:0006139	P	nucleobase, nucleoside, nucleotide and nucleic aci	0.434447	NONE
p5.00_sc00318_p0009	GO:0005975	P	carbohydrate metabolic process	0.456693	NONE
p5.00_sc00318_p0011	GO:0003674	F	molecular_function	0.556701	NONE
p5.00_sc00036_p0194	GO:0009987	P	cellular process	0.546392	NONE
p5.00_sc00063_p0021	GO:0009628	P	response to abiotic stimulus	0.35968	POOR
p5.00_sc00063_p0019	GO:0009628	P	response to abiotic stimulus	0.627273	NONE
p5.00_sc00063_p0019	GO:0005575	C	cellular_component	0.627273	NONE
p5.00_sc00069_p0092	GO:0009628	P	response to abiotic stimulus	0.636023	NONE
p5.00_sc00069_p0102	GO:0009056	P	catabolic process	0.55309	NONE
p5.00_sc00069_p0106	GO:0003674	F	molecular_function	0.377095	NONE
p5.00_sc00217_p0010	GO:0016301	F	kinase activity	0.376543	NONE
p5.00_sc00036_p0165	GO:0009058	P	biosynthetic process	0.367089	POOR
p5.00_sc08843_p0001	GO:0003824	F	catalytic activity	0.376923	NONE
p5.00_sc00036_p0165	GO:0009536	C	plastid	0.367089	POOR
p5.00_sc00036_p0164	GO:0005215	F	transporter activity	0.381387	NONE
p5.00_sc00036_p0164	GO:0005777	C	peroxisome	0.381387	NONE
p5.00_sc00036_p0160	GO:0016020	C	membrane	0.47449	NONE
p5.00_sc00036_p0160	GO:0008150	P	biological_process	0.47449	NONE
p5.00_sc00063_p0040	GO:0006950	P	response to stress	0.416481	NONE
p5.00_sc00048_p0082	GO:0009536	C	plastid	0.435374	NONE
p5.00_sc00036_p0155	GO:0009058	P	biosynthetic process	0.538889	NONE
p5.00_sc00063_p0066	GO:0006810	P	transport	0.547546	NONE
p5.00_sc00063_p0078	GO:0009536	C	plastid	0.512658	NONE
p5.00_sc00008_p0203	GO:0003674	F	molecular_function	0.408882	NONE
p5.00_sc00147_p0003	GO:0016043	P	cellular component organization	0.414679	NONE
p5.00_sc00287_p0007	GO:0003674	F	molecular_function	0.608911	NONE
p5.00_sc00068_p0037	GO:0008150	P	biological_process	0.55409	NONE
p5.00_sc00133_p0063	GO:0000166	F	nucleotide binding	0.542969	NONE
p5.00_sc00164_p0043	GO:0005623	C	cell	0.460177	NONE
p5.00_sc00039_p0051	GO:0009058	P	biosynthetic process	0.752336	NONE
p5.00_sc00104_p0031	GO:0006810	P	transport	0.457478	NONE
p5.00_sc00039_p0059	GO:0009987	P	cellular process	0.482249	NONE
p5.00_sc00104_p0031	GO:0016043	P	cellular component organization	0.457478	NONE
p5.00_sc00104_p0032	GO:0005829	C	cytosol	0.511182	NONE
p5.00_sc00791_p0001	GO:0009791	P	post-embryonic development	0.33012	POOR
p5.00_sc00791_p0001	GO:0009790	P	embryo development	0.33012	POOR
p5.00_sc00023_p0148	GO:0016020	C	membrane	0.416667	NONE
p5.00_sc00062_p0026	GO:0005794	C	Golgi apparatus	0.460784	NONE
p5.00_sc00023_p0148	GO:0009987	P	cellular process	0.416667	NONE
p5.00_sc00062_p0026	GO:0000166	F	nucleotide binding	0.460784	NONE
p5.00_sc00104_p0050	GO:0009536	C	plastid	0.389381	NONE
p5.00_sc00104_p0053	GO:0005634	C	nucleus	0.470726	NONE
p5.00_sc00104_p0053	GO:0005575	C	cellular_component	0.470726	NONE
p5.00_sc00105_p0002	GO:0005618	C	cell wall	0.471278	NONE
p5.00_sc00018_p0164	GO:0006950	P	response to stress	0.539286	NONE
p5.00_sc00001_p0079	GO:0009607	P	response to biotic stimulus	0.527145	NONE
p5.00_sc00001_p0079	GO:0005634	C	nucleus	0.527145	NONE
p5.00_sc00001_p0079	GO:0005515	F	protein binding	0.527145	NONE
p5.00_sc00039_p0144	GO:0009058	P	biosynthetic process	0.560784	NONE
p5.00_sc08145_p0001	GO:0005622	C	intracellular	0.592292	NONE
p5.00_sc00003_p0172	GO:0003676	F	nucleic acid binding	0.775934	RICH
p5.00_sc00039_p0119	GO:0009058	P	biosynthetic process	0.611691	NONE
p5.00_sc00001_p0041	GO:0009058	P	biosynthetic process	0.674274	NONE
p5.00_sc00039_p0119	GO:0009908	P	flower development	0.611691	NONE
p5.00_sc00031_p0160	GO:0005634	C	nucleus	0.54023	NONE
p5.00_sc00001_p0812	GO:0005575	C	cellular_component	0.549425	NONE
p5.00_sc00001_p0812	GO:0007275	P	multicellular organismal development	0.549425	NONE
p5.00_sc00001_p0812	GO:0005768	C	endosome	0.549425	NONE
p5.00_sc00001_p0293	GO:0008150	P	biological_process	0.790076	RICH
p5.00_sc00050_p0043	GO:0009987	P	cellular process	0.432927	NONE
p5.00_sc00126_p0033	GO:0008152	P	metabolic process	0.574163	NONE
p5.00_sc00001_p0310	GO:0005576	C	extracellular region	0.604466	NONE
p5.00_sc00050_p0068	GO:0003674	F	molecular_function	0.420319	NONE
p5.00_sc00050_p0068	GO:0008150	P	biological_process	0.420319	NONE
p5.00_sc00058_p0010	GO:0003824	F	catalytic activity	0.365517	POOR
p5.00_sc00058_p0008	GO:0016043	P	cellular component organization	0.484375	NONE
p5.00_sc00001_p0782	GO:0005783	C	endoplasmic reticulum	0.558394	NONE
p5.00_sc00008_p0056	GO:0008152	P	metabolic process	0.645963	NONE
p5.00_sc00104_p0012	GO:0003677	F	DNA binding	0.668103	NONE
p5.00_sc00104_p0014	GO:0003674	F	molecular_function	0.505283	NONE
p5.00_sc00009_p0181	GO:0006464	P	protein modification process	0.422897	NONE
p5.00_sc00026_p0073	GO:0009653	P	anatomical structure morphogenesis	0.350282	POOR
p5.00_sc00026_p0074	GO:0007275	P	multicellular organismal development	0.370968	POOR
p5.00_sc00026_p0074	GO:0016049	P	cell growth	0.370968	POOR
p5.00_sc00026_p0074	GO:0000003	P	reproduction	0.370968	POOR
p5.00_sc00026_p0074	GO:0009791	P	post-embryonic development	0.370968	POOR
p5.00_sc00104_p0024	GO:0009987	P	cellular process	0.463476	NONE
p5.00_sc00039_p0046	GO:0009987	P	cellular process	0.453401	NONE
p5.00_sc00001_p0154	GO:0008150	P	biological_process	0.712042	NONE
p5.00_sc00001_p0155	GO:0000166	F	nucleotide binding	0.375776	NONE
p5.00_sc00001_p0155	GO:0009058	P	biosynthetic process	0.375776	NONE
p5.00_sc00010_p0101	GO:0016301	F	kinase activity	0.437086	NONE
p5.00_sc00032_p0094	GO:0003674	F	molecular_function	0.419708	NONE
p5.00_sc00032_p0094	GO:0005575	C	cellular_component	0.419708	NONE
p5.00_sc00158_p0018	GO:0000003	P	reproduction	0.433657	NONE
p5.00_sc00032_p0094	GO:0000003	P	reproduction	0.419708	NONE
p5.00_sc00001_p0800	GO:0003824	F	catalytic activity	0.522876	NONE
p5.00_sc00001_p0800	GO:0009536	C	plastid	0.522876	NONE
p5.00_sc13399_p0001	GO:0006810	P	transport	0.704433	NONE
p5.00_sc00039_p0077	GO:0006139	P	nucleobase, nucleoside, nucleotide and nucleic aci	0.338173	POOR
p5.00_sc00104_p0060	GO:0006139	P	nucleobase, nucleoside, nucleotide and nucleic aci	0.332765	POOR
p5.00_sc00104_p0060	GO:0006950	P	response to stress	0.332765	POOR
p5.00_sc00039_p0077	GO:0000003	P	reproduction	0.338173	POOR
p5.00_sc00006_p0138	GO:0007165	P	signal transduction	0.375	NONE
p5.00_sc00152_p0022	GO:0005623	C	cell	0.37123	POOR
p5.00_sc00073_p0079	GO:0003824	F	catalytic activity	0.454795	NONE
p5.00_sc00082_p0034	GO:0000166	F	nucleotide binding	0.439787	NONE
p5.00_sc00082_p0035	GO:0019538	P	protein metabolic process	0.715481	NONE
p5.00_sc02158_p0001	GO:0005515	F	protein binding	0.70936	NONE
p5.00_sc00245_p0030	GO:0009607	P	response to biotic stimulus	0.340782	POOR
p5.00_sc00245_p0030	GO:0006464	P	protein modification process	0.340782	POOR
p5.00_sc05845_p0001	GO:0006464	P	protein modification process	0.5	NONE
p5.00_sc00133_p0064	GO:0009987	P	cellular process	0.47482	NONE
p5.00_sc00133_p0064	GO:0007165	P	signal transduction	0.47482	NONE
p5.00_sc08261_p0001	GO:0009607	P	response to biotic stimulus	0.460432	NONE
p5.00_sc00133_p0064	GO:0009607	P	response to biotic stimulus	0.47482	NONE
p5.00_sc08261_p0001	GO:0016301	F	kinase activity	0.460432	NONE
p5.00_sc00121_p0089	GO:0006139	P	nucleobase, nucleoside, nucleotide and nucleic aci	0.484177	NONE
p5.00_sc00121_p0089	GO:0003700	F	sequence-specific DNA binding transcription factor	0.484177	NONE
p5.00_sc00033_p0008	GO:0003674	F	molecular_function	0.586441	NONE
p5.00_sc00033_p0008	GO:0008150	P	biological_process	0.586441	NONE
p5.00_sc00038_p0012	GO:0009579	C	thylakoid	0.431507	NONE
p5.00_sc00096_p0070	GO:0005515	F	protein binding	0.422492	NONE
p5.00_sc00008_p0030	GO:0005575	C	cellular_component	0.785714	RICH
p5.00_sc00058_p0034	GO:0006139	P	nucleobase, nucleoside, nucleotide and nucleic aci	0.879699	RICH
p5.00_sc00008_p0034	GO:0003674	F	molecular_function	0.614907	NONE
p5.00_sc00002_p0054	GO:0003674	F	molecular_function	0.572581	NONE
p5.00_sc00045_p0186	GO:0016787	F	hydrolase activity	0.517598	NONE
p5.00_sc00034_p0054	GO:0005623	C	cell	0.502058	NONE
p5.00_sc00102_p0024	GO:0008152	P	metabolic process	0.716298	NONE
p5.00_sc18054_p0001	GO:0005634	C	nucleus	0.773585	RICH
p5.00_sc00102_p0030	GO:0003700	F	sequence-specific DNA binding transcription factor	0.767068	RICH
p5.00_sc00070_p0072	GO:0008150	P	biological_process	0.340659	POOR
p5.00_sc00028_p0045	GO:0006464	P	protein modification process	0.518962	NONE
p5.00_sc00039_p0113	GO:0006464	P	protein modification process	0.469349	NONE
p5.00_sc00018_p0195	GO:0009987	P	cellular process	0.494	NONE
p5.00_sc00095_p0043	GO:0008150	P	biological_process	0.379002	NONE
p5.00_sc00070_p0113	GO:0003674	F	molecular_function	0.747664	NONE
p5.00_sc00070_p0112	GO:0003674	F	molecular_function	0.709091	NONE
p5.00_sc00070_p0112	GO:0005575	C	cellular_component	0.709091	NONE
p5.00_sc00070_p0138	GO:0003676	F	nucleic acid binding	0.439655	NONE
p5.00_sc00032_p0133	GO:0016043	P	cellular component organization	0.375578	NONE
p5.00_sc00017_p0275	GO:0009987	P	cellular process	0.374757	NONE
p5.00_sc00007_p0172	GO:0003676	F	nucleic acid binding	0.548043	NONE
p5.00_sc00139_p0013	GO:0006464	P	protein modification process	0.402778	NONE
p5.00_sc00023_p0085	GO:0009056	P	catabolic process	0.512658	NONE
p5.00_sc00310_p0004	GO:0016740	F	transferase activity	0.606557	NONE
p5.00_sc00310_p0004	GO:0005975	P	carbohydrate metabolic process	0.606557	NONE
p5.00_sc00135_p0026	GO:0005623	C	cell	0.47541	NONE
p5.00_sc00001_p0175	GO:0003677	F	DNA binding	0.683761	NONE
p5.00_sc00135_p0027	GO:0003677	F	DNA binding	0.615646	NONE
p5.00_sc00034_p0072	GO:0003677	F	DNA binding	0.534884	NONE
p5.00_sc00135_p0027	GO:0009908	P	flower development	0.615646	NONE
p5.00_sc00034_p0073	GO:0009908	P	flower development	0.46384	NONE
p5.00_sc00001_p0175	GO:0009058	P	biosynthetic process	0.683761	NONE
p5.00_sc00010_p0028	GO:0009058	P	biosynthetic process	0.540166	NONE
p5.00_sc02225_p0002	GO:0006629	P	lipid metabolic process	0.48415	NONE
p5.00_sc02225_p0001	GO:0009536	C	plastid	0.502703	NONE
p5.00_sc02225_p0002	GO:0009536	C	plastid	0.48415	NONE
p5.00_sc00033_p0203	GO:0016049	P	cell growth	0.418478	NONE
p5.00_sc00056_p0017	GO:0019538	P	protein metabolic process	0.461883	NONE
p5.00_sc00009_p0128	GO:0016787	F	hydrolase activity	0.505285	NONE
p5.00_sc00766_p0001	GO:0003824	F	catalytic activity	0.375224	NONE
p5.00_sc01442_p0001	GO:0008152	P	metabolic process	0.450151	NONE
p5.00_sc00010_p0033	GO:0006950	P	response to stress	0.572727	NONE
p5.00_sc00375_p0004	GO:0009987	P	cellular process	0.644886	NONE
p5.00_sc00375_p0005	GO:0009058	P	biosynthetic process	0.651416	NONE
p5.00_sc00375_p0004	GO:0009536	C	plastid	0.644886	NONE
p5.00_sc00256_p0009	GO:0006629	P	lipid metabolic process	0.40038	NONE
p5.00_sc00256_p0009	GO:0003824	F	catalytic activity	0.40038	NONE
p5.00_sc00028_p0010	GO:0008152	P	metabolic process	0.678161	NONE
p5.00_sc00302_p0005	GO:0003677	F	DNA binding	0.445833	NONE
p5.00_sc00302_p0005	GO:0009058	P	biosynthetic process	0.445833	NONE
p5.00_sc00302_p0004	GO:0008150	P	biological_process	0.404834	NONE
p5.00_sc00039_p0076	GO:0003674	F	molecular_function	0.533333	NONE
p5.00_sc00018_p0228	GO:0008150	P	biological_process	0.513889	NONE
p5.00_sc00028_p0005	GO:0008150	P	biological_process	0.439759	NONE
p5.00_sc00018_p0229	GO:0005886	C	plasma membrane	0.394137	NONE
p5.00_sc00028_p0003	GO:0009628	P	response to abiotic stimulus	0.511905	NONE
p5.00_sc00108_p0022	GO:0006139	P	nucleobase, nucleoside, nucleotide and nucleic aci	0.663594	NONE
p5.00_sc00071_p0130	GO:0009628	P	response to abiotic stimulus	0.695431	NONE
p5.00_sc00965_p0001	GO:0030234	F	enzyme regulator activity	0.586066	NONE
p5.00_sc00040_p0025	GO:0005488	F	binding	0.679245	NONE
p5.00_sc00002_p0151	GO:0009536	C	plastid	0.361217	POOR
p5.00_sc00067_p0031	GO:0008152	P	metabolic process	0.456763	NONE
p5.00_sc06432_p0001	GO:0003824	F	catalytic activity	0.464865	NONE
p5.00_sc00158_p0020	GO:0003824	F	catalytic activity	0.545946	NONE
p5.00_sc00021_p0012	GO:0005575	C	cellular_component	0.563452	NONE
p5.00_sc00021_p0012	GO:0005488	F	binding	0.563452	NONE
p5.00_sc00058_p0019	GO:0006464	P	protein modification process	0.411765	NONE
p5.00_sc00058_p0019	GO:0005515	F	protein binding	0.411765	NONE
p5.00_sc00009_p0091	GO:0009987	P	cellular process	0.42033	NONE
p5.00_sc00009_p0091	GO:0009790	P	embryo development	0.42033	NONE
p5.00_sc00008_p0040	GO:0019538	P	protein metabolic process	0.359413	POOR
p5.00_sc00375_p0019	GO:0009606	P	tropism	0.398792	NONE
p5.00_sc00008_p0046	GO:0009987	P	cellular process	0.573661	NONE
p5.00_sc00008_p0052	GO:0005575	C	cellular_component	0.488834	NONE
p5.00_sc00008_p0052	GO:0008152	P	metabolic process	0.488834	NONE
p5.00_sc00008_p0052	GO:0016787	F	hydrolase activity	0.488834	NONE
p5.00_sc00008_p0053	GO:0006810	P	transport	0.419753	NONE
p5.00_sc00008_p0053	GO:0005488	F	binding	0.419753	NONE
p5.00_sc00050_p0098	GO:0009987	P	cellular process	0.719101	NONE
p5.00_sc00001_p0371	GO:0009987	P	cellular process	0.685393	NONE
p5.00_sc00375_p0011	GO:0007049	P	cell cycle	0.408832	NONE
p5.00_sc00008_p0059	GO:0007275	P	multicellular organismal development	0.41875	NONE
p5.00_sc00375_p0010	GO:0007275	P	multicellular organismal development	0.461066	NONE
p5.00_sc00008_p0059	GO:0005575	C	cellular_component	0.41875	NONE
p5.00_sc00375_p0010	GO:0003774	F	motor activity	0.461066	NONE
p5.00_sc00018_p0209	GO:0005773	C	vacuole	0.482955	NONE
p5.00_sc00028_p0025	GO:0016787	F	hydrolase activity	0.5	NONE
p5.00_sc00139_p0011	GO:0005488	F	binding	0.467049	NONE
p5.00_sc00093_p0016	GO:0009536	C	plastid	0.61488	NONE
p5.00_sc00036_p0210	GO:0003674	F	molecular_function	0.387543	NONE
p5.00_sc00015_p0105	GO:0005515	F	protein binding	0.432749	NONE
p5.00_sc00007_p0182	GO:0009058	P	biosynthetic process	0.421663	NONE
p5.00_sc00359_p0003	GO:0007165	P	signal transduction	0.768566	RICH
p5.00_sc00008_p0139	GO:0003677	F	DNA binding	0.671378	NONE
p5.00_sc00010_p0061	GO:0005634	C	nucleus	0.375887	NONE
p5.00_sc00010_p0061	GO:0009536	C	plastid	0.375887	NONE
p5.00_sc00197_p0030	GO:0003677	F	DNA binding	0.469012	NONE
p5.00_sc00197_p0030	GO:0006139	P	nucleobase, nucleoside, nucleotide and nucleic aci	0.469012	NONE
p5.00_sc00197_p0030	GO:0009058	P	biosynthetic process	0.469012	NONE
p5.00_sc00056_p0019	GO:0008152	P	metabolic process	0.467056	NONE
p5.00_sc00023_p0227	GO:0008152	P	metabolic process	0.441909	NONE
p5.00_sc00023_p0227	GO:0009987	P	cellular process	0.441909	NONE
p5.00_sc00283_p0003	GO:0008152	P	metabolic process	0.434667	NONE
p5.00_sc00018_p0232	GO:0003824	F	catalytic activity	0.538776	NONE
p5.00_sc00028_p0001	GO:0003824	F	catalytic activity	0.507292	NONE
p5.00_sc00028_p0001	GO:0009058	P	biosynthetic process	0.507292	NONE
p5.00_sc00025_p0046	GO:0009987	P	cellular process	0.370988	POOR
p5.00_sc00184_p0002	GO:0005730	C	nucleolus	0.369472	POOR
p5.00_sc00045_p0124	GO:0009056	P	catabolic process	0.423913	NONE
p5.00_sc00045_p0124	GO:0008152	P	metabolic process	0.423913	NONE
p5.00_sc00012_p0210	GO:0000166	F	nucleotide binding	0.404891	NONE
p5.00_sc00012_p0210	GO:0009987	P	cellular process	0.404891	NONE
p5.00_sc00045_p0124	GO:0009987	P	cellular process	0.423913	NONE
p5.00_sc00045_p0124	GO:0009536	C	plastid	0.423913	NONE
p5.00_sc00033_p0179	GO:0008152	P	metabolic process	0.506	NONE
p5.00_sc00033_p0179	GO:0006091	P	generation of precursor metabolites and energy	0.506	NONE
p5.00_sc00033_p0178	GO:0005623	C	cell	0.384236	NONE
p5.00_sc00007_p0179	GO:0005215	F	transporter activity	0.571749	NONE
p5.00_sc00007_p0179	GO:0009056	P	catabolic process	0.571749	NONE
p5.00_sc00003_p0437	GO:0003674	F	molecular_function	0.478673	NONE
p5.00_sc01062_p0002	GO:0003674	F	molecular_function	0.38785	NONE
p5.00_sc00210_p0038	GO:0003674	F	molecular_function	0.45815	NONE
p5.00_sc01062_p0002	GO:0005575	C	cellular_component	0.38785	NONE
p5.00_sc00003_p0437	GO:0008150	P	biological_process	0.478673	NONE
p5.00_sc01062_p0002	GO:0008150	P	biological_process	0.38785	NONE
p5.00_sc00008_p0125	GO:0008152	P	metabolic process	0.463115	NONE
p5.00_sc00008_p0125	GO:0016740	F	transferase activity	0.463115	NONE
p5.00_sc00010_p0040	GO:0009536	C	plastid	0.357678	POOR
p5.00_sc00018_p0165	GO:0009791	P	post-embryonic development	0.381776	NONE
p5.00_sc00001_p0075	GO:0003700	F	sequence-specific DNA binding transcription factor	0.565302	NONE
p5.00_sc00039_p0138	GO:0003674	F	molecular_function	0.898833	RICH
p5.00_sc00018_p0174	GO:0005783	C	endoplasmic reticulum	0.343575	POOR
p5.00_sc00041_p0056	GO:0009987	P	cellular process	0.377563	NONE
p5.00_sc00018_p0174	GO:0009987	P	cellular process	0.343575	POOR
p5.00_sc00028_p0072	GO:0005737	C	cytoplasm	0.377698	NONE
p5.00_sc00028_p0072	GO:0005773	C	vacuole	0.377698	NONE
p5.00_sc00018_p0174	GO:0016049	P	cell growth	0.343575	POOR
p5.00_sc00028_p0072	GO:0016049	P	cell growth	0.377698	NONE
p5.00_sc00028_p0072	GO:0000166	F	nucleotide binding	0.377698	NONE
p5.00_sc00041_p0056	GO:0006810	P	transport	0.377563	NONE
p5.00_sc00109_p0041	GO:0040029	P	regulation of gene expression, epigenetic	0.39422	NONE
p5.00_sc00109_p0041	GO:0006139	P	nucleobase, nucleoside, nucleotide and nucleic aci	0.39422	NONE
p5.00_sc00109_p0041	GO:0006464	P	protein modification process	0.39422	NONE
p5.00_sc00109_p0041	GO:0009607	P	response to biotic stimulus	0.39422	NONE
p5.00_sc02424_p0001	GO:0005198	F	structural molecule activity	0.584071	NONE
p5.00_sc02735_p0001	GO:0016020	C	membrane	0.597087	NONE
p5.00_sc00210_p0012	GO:0006464	P	protein modification process	0.465909	NONE
p5.00_sc00084_p0034	GO:0009536	C	plastid	0.47191	NONE
p5.00_sc00084_p0034	GO:0006810	P	transport	0.47191	NONE
p5.00_sc00094_p0037	GO:0009536	C	plastid	0.492632	NONE
p5.00_sc00009_p0055	GO:0016049	P	cell growth	0.746601	NONE
p5.00_sc00025_p0030	GO:0007275	P	multicellular organismal development	0.763547	RICH
p5.00_sc00009_p0055	GO:0005829	C	cytosol	0.746601	NONE
p5.00_sc01464_p0001	GO:0006810	P	transport	0.210526	POOR
p5.00_sc01464_p0001	GO:0009058	P	biosynthetic process	0.210526	POOR
p5.00_sc01464_p0001	GO:0006139	P	nucleobase, nucleoside, nucleotide and nucleic aci	0.210526	POOR
p5.00_sc00148_p0005	GO:0003723	F	RNA binding	0.529511	NONE
p5.00_sc00061_p0041	GO:0005829	C	cytosol	0.613014	NONE
p5.00_sc00002_p0069	GO:0006810	P	transport	0.881657	RICH
p5.00_sc00061_p0028	GO:0009579	C	thylakoid	0.538462	NONE
p5.00_sc00161_p0026	GO:0008152	P	metabolic process	0.355967	POOR
p5.00_sc00166_p0030	GO:0009987	P	cellular process	0.484375	NONE
p5.00_sc00050_p0167	GO:0008152	P	metabolic process	0.442589	NONE
p5.00_sc00050_p0167	GO:0009987	P	cellular process	0.442589	NONE
p5.00_sc00050_p0167	GO:0005737	C	cytoplasm	0.442589	NONE
p5.00_sc00001_p0460	GO:0009653	P	anatomical structure morphogenesis	0.486911	NONE
p5.00_sc00001_p0460	GO:0009987	P	cellular process	0.486911	NONE
p5.00_sc00001_p0460	GO:0007275	P	multicellular organismal development	0.486911	NONE
p5.00_sc00682_p0001	GO:0003674	F	molecular_function	0.565401	NONE
p5.00_sc00385_p0014	GO:0006950	P	response to stress	0.821739	RICH
p5.00_sc00040_p0006	GO:0003674	F	molecular_function	0.522654	NONE
p5.00_sc00040_p0006	GO:0005575	C	cellular_component	0.522654	NONE
p5.00_sc00001_p0769	GO:0006810	P	transport	0.381356	NONE
p5.00_sc00180_p0009	GO:0006412	P	translation	0.552941	NONE
p5.00_sc00180_p0009	GO:0005739	C	mitochondrion	0.552941	NONE
p5.00_sc00061_p0047	GO:0009579	C	thylakoid	0.402597	NONE
p5.00_sc00061_p0047	GO:0016043	P	cellular component organization	0.402597	NONE
p5.00_sc00008_p0168	GO:0009628	P	response to abiotic stimulus	0.800633	RICH
p5.00_sc00061_p0048	GO:0006464	P	protein modification process	0.8	RICH
p5.00_sc00008_p0175	GO:0008152	P	metabolic process	0.534704	NONE
p5.00_sc00028_p0062	GO:0005773	C	vacuole	0.52193	NONE
p5.00_sc00028_p0062	GO:0008150	P	biological_process	0.52193	NONE
p5.00_sc00018_p0160	GO:0007154	P	cell communication	0.548246	NONE
p5.00_sc00018_p0160	GO:0008152	P	metabolic process	0.548246	NONE
p5.00_sc00018_p0160	GO:0009058	P	biosynthetic process	0.548246	NONE
p5.00_sc00018_p0163	GO:0005622	C	intracellular	0.496644	NONE
p5.00_sc00050_p0169	GO:0005618	C	cell wall	0.831633	RICH
p5.00_sc00050_p0169	GO:0008152	P	metabolic process	0.831633	RICH
p5.00_sc00001_p0466	GO:0008152	P	metabolic process	0.828231	RICH
p5.00_sc00752_p0005	GO:0016787	F	hydrolase activity	0.47181	NONE
p5.00_sc00008_p0018	GO:0005886	C	plasma membrane	0.373193	POOR
p5.00_sc00024_p0036	GO:0005575	C	cellular_component	0.382353	NONE
p5.00_sc00001_p0345	GO:0008150	P	biological_process	0.438085	NONE
p5.00_sc00001_p0479	GO:0003674	F	molecular_function	0.353183	POOR
p5.00_sc00001_p0482	GO:0005773	C	vacuole	0.540909	NONE
p5.00_sc00001_p0482	GO:0008150	P	biological_process	0.540909	NONE
p5.00_sc00001_p0484	GO:0005575	C	cellular_component	0.609631	NONE
p5.00_sc00001_p0483	GO:0005575	C	cellular_component	0.581714	NONE
p5.00_sc00050_p0180	GO:0005488	F	binding	0.531513	NONE
p5.00_sc00001_p0484	GO:0006810	P	transport	0.609631	NONE
p5.00_sc00001_p0484	GO:0008150	P	biological_process	0.609631	NONE
p5.00_sc00001_p0484	GO:0016043	P	cellular component organization	0.609631	NONE
p5.00_sc00001_p0486	GO:0003676	F	nucleic acid binding	0.306358	POOR
p5.00_sc00001_p0487	GO:0003824	F	catalytic activity	0.743243	NONE
p5.00_sc00001_p0492	GO:0009058	P	biosynthetic process	0.453682	NONE
p5.00_sc00143_p0014	GO:0005634	C	nucleus	0.38851	NONE
p5.00_sc00067_p0026	GO:0008152	P	metabolic process	0.535354	NONE
p5.00_sc00755_p0001	GO:0016020	C	membrane	0.347656	POOR
p5.00_sc00017_p0204	GO:0009987	P	cellular process	0.391481	NONE
p5.00_sc00017_p0204	GO:0003676	F	nucleic acid binding	0.391481	NONE
p5.00_sc00245_p0024	GO:0005634	C	nucleus	0.60961	NONE
p5.00_sc00245_p0024	GO:0009987	P	cellular process	0.60961	NONE
p5.00_sc00025_p0183	GO:0019538	P	protein metabolic process	0.820513	RICH
p5.00_sc00033_p0195	GO:0009987	P	cellular process	0.88535	RICH
p5.00_sc00033_p0195	GO:0005622	C	intracellular	0.88535	RICH
p5.00_sc00025_p0183	GO:0005198	F	structural molecule activity	0.820513	RICH
p5.00_sc00007_p0199	GO:0005198	F	structural molecule activity	0.853503	RICH
p5.00_sc00025_p0178	GO:0008150	P	biological_process	0.421525	NONE
p5.00_sc00010_p0025	GO:0003824	F	catalytic activity	0.503984	NONE
p5.00_sc00025_p0177	GO:0000166	F	nucleotide binding	0.491018	NONE
p5.00_sc00010_p0025	GO:0005515	F	protein binding	0.503984	NONE
p5.00_sc00025_p0177	GO:0005515	F	protein binding	0.491018	NONE
p5.00_sc00025_p0176	GO:0016020	C	membrane	0.488038	NONE
p5.00_sc00025_p0166	GO:0008152	P	metabolic process	0.458924	NONE
p5.00_sc00001_p0383	GO:0009628	P	response to abiotic stimulus	0.582278	NONE
p5.00_sc00001_p0380	GO:0005622	C	intracellular	0.466775	NONE
p5.00_sc00050_p0104	GO:0009058	P	biosynthetic process	0.692537	NONE
p5.00_sc00050_p0104	GO:0009987	P	cellular process	0.692537	NONE
p5.00_sc00050_p0104	GO:0016740	F	transferase activity	0.692537	NONE
p5.00_sc00001_p0363	GO:0008152	P	metabolic process	0.424641	NONE
p5.00_sc00001_p0363	GO:0000003	P	reproduction	0.424641	NONE
p5.00_sc00010_p0005	GO:0016020	C	membrane	0.490228	NONE
p5.00_sc00068_p0047	GO:0005739	C	mitochondrion	0.521318	NONE
p5.00_sc00068_p0047	GO:0008150	P	biological_process	0.521318	NONE
p5.00_sc00148_p0026	GO:0016043	P	cellular component organization	0.402367	NONE
p5.00_sc00148_p0026	GO:0009056	P	catabolic process	0.402367	NONE
p5.00_sc00148_p0025	GO:0006810	P	transport	0.340206	POOR
p5.00_sc00004_p0310	GO:0003674	F	molecular_function	0.429078	NONE
p5.00_sc00001_p0586	GO:0009987	P	cellular process	0.317058	POOR
p5.00_sc00025_p0014	GO:0005575	C	cellular_component	0.661365	NONE
p5.00_sc00009_p0040	GO:0009056	P	catabolic process	0.644491	NONE
p5.00_sc00009_p0040	GO:0005886	C	plasma membrane	0.644491	NONE
p5.00_sc00043_p0049	GO:0016020	C	membrane	0.438095	NONE
p5.00_sc00136_p0061	GO:0008150	P	biological_process	0.428571	NONE
p5.00_sc00003_p0106	GO:0003824	F	catalytic activity	0.392857	NONE
p5.00_sc00069_p0152	GO:0008152	P	metabolic process	0.429878	NONE
p5.00_sc00008_p0101	GO:0005623	C	cell	0.451253	NONE
p5.00_sc00028_p0109	GO:0016787	F	hydrolase activity	0.404517	NONE
p5.00_sc00359_p0003	GO:0009606	P	tropism	0.768566	RICH
p5.00_sc00143_p0007	GO:0003674	F	molecular_function	0.545455	NONE
p5.00_sc00084_p0006	GO:0009536	C	plastid	0.537688	NONE
p5.00_sc00084_p0006	GO:0016020	C	membrane	0.537688	NONE
p5.00_sc00297_p0002	GO:0005634	C	nucleus	0.725118	NONE
p5.00_sc00297_p0002	GO:0009058	P	biosynthetic process	0.725118	NONE
p5.00_sc00143_p0013	GO:0006950	P	response to stress	0.6875	NONE
p5.00_sc01509_p0001	GO:0009987	P	cellular process	0.38125	NONE
p5.00_sc01509_p0001	GO:0009607	P	response to biotic stimulus	0.38125	NONE
p5.00_sc00094_p0026	GO:0005623	C	cell	0.383051	NONE
p5.00_sc00940_p0001	GO:0005739	C	mitochondrion	0.422819	NONE
p5.00_sc00173_p0010	GO:0005623	C	cell	0.37372	NONE
p5.00_sc00173_p0010	GO:0003674	F	molecular_function	0.37372	NONE
p5.00_sc00173_p0010	GO:0008150	P	biological_process	0.37372	NONE
p5.00_sc00166_p0019	GO:0003723	F	RNA binding	0.526909	NONE
p5.00_sc00001_p0433	GO:0005794	C	Golgi apparatus	0.603125	NONE
p5.00_sc00166_p0005	GO:0008150	P	biological_process	0.540416	NONE
p5.00_sc00009_p0237	GO:0009628	P	response to abiotic stimulus	0.442308	NONE
p5.00_sc00086_p0008	GO:0003674	F	molecular_function	0.325191	POOR
p5.00_sc00086_p0008	GO:0005575	C	cellular_component	0.325191	POOR
p5.00_sc00022_p0082	GO:0016740	F	transferase activity	0.625316	NONE
p5.00_sc00058_p0130	GO:0008150	P	biological_process	0.616034	NONE
p5.00_sc00008_p0081	GO:0005829	C	cytosol	0.889937	RICH
p5.00_sc00061_p0007	GO:0005829	C	cytosol	0.405172	NONE
p5.00_sc00060_p0118	GO:0003674	F	molecular_function	0.806452	RICH
p5.00_sc00060_p0111	GO:0006139	P	nucleobase, nucleoside, nucleotide and nucleic aci	0.505618	NONE
p5.00_sc00060_p0108	GO:0003677	F	DNA binding	0.916667	RICH
p5.00_sc00148_p0032	GO:0005634	C	nucleus	0.753968	RICH
p5.00_sc00025_p0099	GO:0005515	F	protein binding	0.663043	NONE
p5.00_sc00019_p0240	GO:0003700	F	sequence-specific DNA binding transcription factor	0.467742	NONE
p5.00_sc00867_p0001	GO:0005488	F	binding	0.703704	NONE
p5.00_sc00101_p0037	GO:0008152	P	metabolic process	0.72758	NONE
p5.00_sc00128_p0048	GO:0008152	P	metabolic process	0.602804	NONE
p5.00_sc00128_p0048	GO:0005515	F	protein binding	0.602804	NONE
p5.00_sc00227_p0045	GO:0005575	C	cellular_component	0.350515	POOR
p5.00_sc00009_p0029	GO:0009536	C	plastid	0.368421	POOR
p5.00_sc00507_p0003	GO:0005840	C	ribosome	0.467532	NONE
p5.00_sc00050_p0184	GO:0003700	F	sequence-specific DNA binding transcription factor	0.46167	NONE
p5.00_sc00015_p0113	GO:0003700	F	sequence-specific DNA binding transcription factor	0.344633	POOR
p5.00_sc00001_p0505	GO:0008152	P	metabolic process	0.420195	NONE
p5.00_sc00001_p0505	GO:0009536	C	plastid	0.420195	NONE
p5.00_sc00001_p0515	GO:0009536	C	plastid	0.592326	NONE
p5.00_sc00028_p0107	GO:0009987	P	cellular process	0.411669	NONE
p5.00_sc00018_p0139	GO:0009987	P	cellular process	0.395639	NONE
p5.00_sc00028_p0106	GO:0005575	C	cellular_component	0.369565	POOR
p5.00_sc00018_p0141	GO:0003674	F	molecular_function	0.388688	NONE
p5.00_sc00018_p0141	GO:0005575	C	cellular_component	0.388688	NONE
p5.00_sc00028_p0104	GO:0008150	P	biological_process	0.461268	NONE
p5.00_sc00028_p0100	GO:0016787	F	hydrolase activity	0.39375	NONE
p5.00_sc00028_p0100	GO:0003824	F	catalytic activity	0.39375	NONE
p5.00_sc00028_p0099	GO:0008150	P	biological_process	0.356098	POOR
p5.00_sc00018_p0144	GO:0008150	P	biological_process	0.536946	NONE
p5.00_sc00040_p0005	GO:0006810	P	transport	0.390995	NONE
p5.00_sc00221_p0006	GO:0009987	P	cellular process	0.368061	POOR
p5.00_sc00040_p0005	GO:0016787	F	hydrolase activity	0.390995	NONE
p5.00_sc00221_p0006	GO:0005215	F	transporter activity	0.368061	POOR
p5.00_sc00221_p0006	GO:0009056	P	catabolic process	0.368061	POOR
p5.00_sc00040_p0002	GO:0009056	P	catabolic process	0.369148	POOR
p5.00_sc00221_p0004	GO:0006139	P	nucleobase, nucleoside, nucleotide and nucleic aci	0.380695	NONE
p5.00_sc00009_p0022	GO:0003824	F	catalytic activity	0.621896	NONE
p5.00_sc00009_p0020	GO:0009987	P	cellular process	0.404255	NONE
p5.00_sc01674_p0002	GO:0016301	F	kinase activity	0.409483	NONE
p5.00_sc00009_p0020	GO:0009536	C	plastid	0.404255	NONE
p5.00_sc00211_p0017	GO:0009536	C	plastid	0.345389	POOR
p5.00_sc00211_p0017	GO:0008152	P	metabolic process	0.345389	POOR
p5.00_sc00211_p0018	GO:0016740	F	transferase activity	0.410061	NONE
p5.00_sc00211_p0009	GO:0009987	P	cellular process	0.343543	POOR
p5.00_sc00211_p0009	GO:0005215	F	transporter activity	0.343543	POOR
p5.00_sc00211_p0009	GO:0005635	C	nuclear envelope	0.343543	POOR
p5.00_sc33761_p0001	GO:0005886	C	plasma membrane	0.676976	NONE
p5.00_sc00018_p0123	GO:0005634	C	nucleus	0.47619	NONE
p5.00_sc00018_p0123	GO:0005623	C	cell	0.47619	NONE
p5.00_sc00018_p0123	GO:0006091	P	generation of precursor metabolites and energy	0.47619	NONE
p5.00_sc00105_p0074	GO:0009987	P	cellular process	0.519231	NONE
p5.00_sc00105_p0080	GO:0006412	P	translation	0.599237	NONE
p5.00_sc00220_p0009	GO:0005515	F	protein binding	0.52439	NONE
p5.00_sc00001_p0548	GO:0019725	P	cellular homeostasis	0.593407	NONE
p5.00_sc00244_p0002	GO:0008152	P	metabolic process	0.596916	NONE
p5.00_sc00001_p0548	GO:0009607	P	response to biotic stimulus	0.593407	NONE
p5.00_sc00080_p0060	GO:0009607	P	response to biotic stimulus	0.601322	NONE
p5.00_sc00244_p0002	GO:0005215	F	transporter activity	0.596916	NONE
p5.00_sc00050_p0184	GO:0006139	P	nucleobase, nucleoside, nucleotide and nucleic aci	0.46167	NONE
p5.00_sc00126_p0056	GO:0008152	P	metabolic process	0.541045	NONE
p5.00_sc00018_p0146	GO:0016787	F	hydrolase activity	0.454338	NONE
p5.00_sc00032_p0070	GO:0003674	F	molecular_function	0.724062	NONE
p5.00_sc00001_p0572	GO:0005575	C	cellular_component	0.405573	NONE
p5.00_sc00167_p0042	GO:0003700	F	sequence-specific DNA binding transcription factor	0.565306	NONE
p5.00_sc00008_p0077	GO:0005886	C	plasma membrane	0.800518	RICH
p5.00_sc00001_p0597	GO:0008150	P	biological_process	0.57384	NONE
p5.00_sc07275_p0001	GO:0003674	F	molecular_function	0.623188	NONE
p5.00_sc00045_p0072	GO:0008150	P	biological_process	0.5	NONE
p5.00_sc00069_p0065	GO:0009058	P	biosynthetic process	0.483871	NONE
p5.00_sc00001_p0605	GO:0016740	F	transferase activity	0.892989	RICH
p5.00_sc00060_p0132	GO:0009987	P	cellular process	0.664062	NONE
p5.00_sc00060_p0132	GO:0009719	P	response to endogenous stimulus	0.664062	NONE
p5.00_sc00060_p0132	GO:0009628	P	response to abiotic stimulus	0.664062	NONE
p5.00_sc00025_p0193	GO:0005975	P	carbohydrate metabolic process	0.578372	NONE
p5.00_sc00025_p0193	GO:0005576	C	extracellular region	0.578372	NONE
p5.00_sc00025_p0194	GO:0005618	C	cell wall	0.576127	NONE
p5.00_sc00033_p0215	GO:0008150	P	biological_process	0.732143	NONE
p5.00_sc00023_p0207	GO:0005623	C	cell	0.484298	NONE
p5.00_sc00108_p0016	GO:0005623	C	cell	0.409231	NONE
p5.00_sc00108_p0018	GO:0005618	C	cell wall	0.448905	NONE
p5.00_sc00108_p0019	GO:0016787	F	hydrolase activity	0.457478	NONE
p5.00_sc00108_p0018	GO:0008150	P	biological_process	0.448905	NONE
p5.00_sc00033_p0230	GO:0016740	F	transferase activity	0.338259	POOR
p5.00_sc00033_p0230	GO:0008152	P	metabolic process	0.338259	POOR
p5.00_sc00211_p0046	GO:0009987	P	cellular process	0.563953	NONE
p5.00_sc00211_p0046	GO:0008152	P	metabolic process	0.563953	NONE
p5.00_sc00211_p0045	GO:0019748	P	secondary metabolic process	0.622951	NONE
p5.00_sc00211_p0045	GO:0005737	C	cytoplasm	0.622951	NONE
p5.00_sc00211_p0043	GO:0016740	F	transferase activity	0.714286	NONE
p5.00_sc00211_p0043	GO:0009987	P	cellular process	0.714286	NONE
p5.00_sc00009_p0205	GO:0000166	F	nucleotide binding	0.507168	NONE
p5.00_sc00213_p0042	GO:0006810	P	transport	0.421965	NONE
p5.00_sc00213_p0034	GO:0008150	P	biological_process	0.862903	RICH
p5.00_sc04968_p0001	GO:0005634	C	nucleus	0.551487	NONE
p5.00_sc00213_p0033	GO:0005634	C	nucleus	0.547253	NONE
p5.00_sc00065_p0030	GO:0005634	C	nucleus	0.542056	NONE
p5.00_sc00074_p0012	GO:0005515	F	protein binding	0.700246	NONE
p5.00_sc04968_p0001	GO:0009058	P	biosynthetic process	0.551487	NONE
p5.00_sc00213_p0015	GO:0006139	P	nucleobase, nucleoside, nucleotide and nucleic aci	0.86802	RICH
p5.00_sc00001_p0573	GO:0005623	C	cell	0.470588	NONE
p5.00_sc00040_p0061	GO:0003674	F	molecular_function	0.451613	NONE
p5.00_sc00001_p0573	GO:0008150	P	biological_process	0.470588	NONE
p5.00_sc00061_p0097	GO:0008150	P	biological_process	0.529412	NONE
p5.00_sc00401_p0005	GO:0008150	P	biological_process	0.459677	NONE
p5.00_sc00070_p0132	GO:0009719	P	response to endogenous stimulus	0.426846	NONE
p5.00_sc00021_p0039	GO:0016043	P	cellular component organization	0.432402	NONE
p5.00_sc00021_p0039	GO:0009987	P	cellular process	0.432402	NONE
p5.00_sc00021_p0039	GO:0007165	P	signal transduction	0.432402	NONE
p5.00_sc00021_p0039	GO:0005856	C	cytoskeleton	0.432402	NONE
p5.00_sc00021_p0039	GO:0009791	P	post-embryonic development	0.432402	NONE
p5.00_sc00021_p0039	GO:0009790	P	embryo development	0.432402	NONE
p5.00_sc00021_p0045	GO:0009719	P	response to endogenous stimulus	0.414634	NONE
p5.00_sc00021_p0046	GO:0009719	P	response to endogenous stimulus	0.432285	NONE
p5.00_sc00021_p0046	GO:0008150	P	biological_process	0.432285	NONE
p5.00_sc00021_p0046	GO:0005829	C	cytosol	0.432285	NONE
p5.00_sc00021_p0045	GO:0009790	P	embryo development	0.414634	NONE
p5.00_sc00028_p0096	GO:0006950	P	response to stress	0.720379	NONE
p5.00_sc00188_p0019	GO:0008152	P	metabolic process	0.455814	NONE
p5.00_sc00188_p0019	GO:0009536	C	plastid	0.455814	NONE
p5.00_sc00188_p0016	GO:0006810	P	transport	0.448498	NONE
p5.00_sc00188_p0016	GO:0009536	C	plastid	0.448498	NONE
p5.00_sc00188_p0001	GO:0005840	C	ribosome	0.535484	NONE
p5.00_sc00188_p0001	GO:0005739	C	mitochondrion	0.535484	NONE
p5.00_sc06755_p0001	GO:0009987	P	cellular process	0.416667	NONE
p5.00_sc06755_p0001	GO:0006464	P	protein modification process	0.416667	NONE
p5.00_sc00033_p0220	GO:0003676	F	nucleic acid binding	0.360691	POOR
p5.00_sc00007_p0260	GO:0005575	C	cellular_component	0.515	NONE
p5.00_sc00053_p0050	GO:0008150	P	biological_process	0.547786	NONE
p5.00_sc00053_p0050	GO:0005488	F	binding	0.547786	NONE
p5.00_sc00007_p0260	GO:0005488	F	binding	0.515	NONE
p5.00_sc00044_p0147	GO:0016020	C	membrane	0.415493	NONE
p5.00_sc00050_p0174	GO:0016020	C	membrane	0.338509	POOR
p5.00_sc00009_p0081	GO:0003674	F	molecular_function	0.434783	NONE
p5.00_sc00400_p0001	GO:0008152	P	metabolic process	0.444444	NONE
p5.00_sc07106_p0002	GO:0008152	P	metabolic process	0.391892	NONE
p5.00_sc00028_p0049	GO:0009058	P	biosynthetic process	0.445946	NONE
p5.00_sc00028_p0049	GO:0015979	P	photosynthesis	0.445946	NONE
p5.00_sc00139_p0021	GO:0008152	P	metabolic process	0.676991	NONE
p5.00_sc00029_p0071	GO:0005618	C	cell wall	0.659574	NONE
p5.00_sc00029_p0071	GO:0005576	C	extracellular region	0.659574	NONE
p5.00_sc00011_p0120	GO:0009719	P	response to endogenous stimulus	0.582822	NONE
p5.00_sc00029_p0071	GO:0009607	P	response to biotic stimulus	0.659574	NONE
p5.00_sc00070_p0029	GO:0003674	F	molecular_function	0.583012	NONE
p5.00_sc00025_p0074	GO:0003674	F	molecular_function	0.477778	NONE
p5.00_sc00009_p0090	GO:0003674	F	molecular_function	0.440678	NONE
p5.00_sc00007_p0299	GO:0008150	P	biological_process	0.509091	NONE
p5.00_sc00070_p0016	GO:0006629	P	lipid metabolic process	0.51105	NONE
p5.00_sc00070_p0097	GO:0005634	C	nucleus	0.459119	NONE
p5.00_sc00102_p0010	GO:0006629	P	lipid metabolic process	0.470684	NONE
p5.00_sc00102_p0022	GO:0016043	P	cellular component organization	0.384226	NONE
p5.00_sc00102_p0022	GO:0006464	P	protein modification process	0.384226	NONE
p5.00_sc00102_p0022	GO:0009719	P	response to endogenous stimulus	0.384226	NONE
p5.00_sc00102_p0022	GO:0005515	F	protein binding	0.384226	NONE
p5.00_sc00781_p0003	GO:0008150	P	biological_process	0.644599	NONE
p5.00_sc00010_p0191	GO:0009058	P	biosynthetic process	0.397647	NONE
p5.00_sc00010_p0191	GO:0005575	C	cellular_component	0.397647	NONE
p5.00_sc00010_p0191	GO:0005737	C	cytoplasm	0.397647	NONE
p5.00_sc00173_p0036	GO:0006950	P	response to stress	0.419134	NONE
p5.00_sc00010_p0192	GO:0005829	C	cytosol	0.775061	RICH
p5.00_sc00043_p0056	GO:0005634	C	nucleus	0.758007	RICH
p5.00_sc00080_p0087	GO:0006139	P	nucleobase, nucleoside, nucleotide and nucleic aci	0.681388	NONE
p5.00_sc00120_p0021	GO:0003700	F	sequence-specific DNA binding transcription factor	0.729839	NONE
p5.00_sc00043_p0057	GO:0016740	F	transferase activity	0.376812	NONE
p5.00_sc00043_p0063	GO:0005575	C	cellular_component	0.397638	NONE
p5.00_sc00003_p0411	GO:0008152	P	metabolic process	0.387701	NONE
p5.00_sc00003_p0403	GO:0006412	P	translation	0.620536	NONE
p5.00_sc00024_p0029	GO:0009719	P	response to endogenous stimulus	0.48913	NONE
p5.00_sc00015_p0103	GO:0009719	P	response to endogenous stimulus	0.47561	NONE
p5.00_sc00024_p0029	GO:0009987	P	cellular process	0.48913	NONE
p5.00_sc00100_p0048	GO:0008150	P	biological_process	0.529703	NONE
p5.00_sc00003_p0391	GO:0008150	P	biological_process	0.443662	NONE
p5.00_sc00003_p0387	GO:0009058	P	biosynthetic process	0.591045	NONE
p5.00_sc00007_p0163	GO:0007275	P	multicellular organismal development	0.669903	NONE
p5.00_sc00003_p0387	GO:0007275	P	multicellular organismal development	0.591045	NONE
p5.00_sc00007_p0163	GO:0003700	F	sequence-specific DNA binding transcription factor	0.669903	NONE
p5.00_sc00015_p0097	GO:0005575	C	cellular_component	0.370483	POOR
p5.00_sc00015_p0097	GO:0007049	P	cell cycle	0.370483	POOR
p5.00_sc00015_p0097	GO:0005515	F	protein binding	0.370483	POOR
p5.00_sc00914_p0003	GO:0019748	P	secondary metabolic process	0.334029	POOR
p5.00_sc00007_p0050	GO:0009056	P	catabolic process	0.552941	NONE
p5.00_sc23427_p0001	GO:0009056	P	catabolic process	0.622449	NONE
p5.00_sc00049_p0046	GO:0005576	C	extracellular region	0.477314	NONE
p5.00_sc00003_p0247	GO:0006629	P	lipid metabolic process	0.607345	NONE
p5.00_sc00358_p0003	GO:0009058	P	biosynthetic process	0.697161	NONE
p5.00_sc00007_p0016	GO:0008150	P	biological_process	0.653846	NONE
p5.00_sc00060_p0064	GO:0009058	P	biosynthetic process	0.640449	NONE
p5.00_sc00003_p0215	GO:0005618	C	cell wall	0.817987	RICH
p5.00_sc00006_p0141	GO:0006259	P	DNA metabolic process	0.410604	NONE
p5.00_sc00006_p0141	GO:0005634	C	nucleus	0.410604	NONE
[truncated: 103,937 more rows]

## Sheet: GO enrichment
KEYWORD_CATEGORY	GOSLIM_TERM	NONE	RICH	POOR	TOTAL	TOTAL_RICH AND POOR	(RICH-POOR)/(RICH+POOR)	(RICH-POOR)/TOTAL	CHI	P-VALUE			KEYWORD_CATEGORY	GOSLIM_TERM	NONE	RICH	POOR	TOTAL	TOTAL_RICH AND POOR	(RICH-POOR)/(RICH+POOR)	(RICH-POOR)/TOTAL	CHI	P-VALUE			KEYWORD_CATEGORY	GOSLIM_TERM	NONE	RICH	POOR	TOTAL	TOTAL_RICH AND POOR	(RICH-POOR)/(RICH+POOR)	(RICH-POOR)/TOTAL	CHI	P-VALUE
[truncated: 45 more rows]
